# Supplementary material for: (RS)-2-Oxo-4-(1-phenyl­ethyl­amino)-1,2-dihydro­quinoline-3-carb­oxy­lic acid
Source: Acta Crystallogr Sect E Struct Rep Online. 2011 Oct 29;67(Pt 11):o3054. doi: 10.1107/S1600536811043297 (PMC3247446; doi:10.1107/S1600536811043297)
Supplement: Supplementary file 1 [file e-67-o3054-sup1.cif]

##############################################################################
#                                                                            #
# This CIF contains the data in a paper accepted for publication in          #
# Acta Crystallographica Section E. It conforms to the requirements of       #
# Notes for Authors for Acta Crystallographica Section E, and has been       #
# peer reviewed under the auspices of the IUCr Commission on Journals.       #
#                                                                            #
# Full details of the Crystallographic Information File format               #
# are given in the paper "The Crystallographic Information File (CIF):       #
# a New Standard Archive File for Crystallography" by S. R. Hall, F. H.      #
# Allen and I. D. Brown [Acta Cryst. (1991), A47, 655-685].                  #
#                                                                            #
# The current version of the core CIF dictionary is obtainable from          #
# ftp://ftp.iucr.org/pub/cif_core.dic.                                       #
#                                                                            #
# Software is freely available for graphical display of the structure(s)     #
# in this CIF. For information consult the CIF software page                 #
# http://www.iucr.org/resources/cif/software.                                #
#                                                                            #
# This file may be used for bona fide research purposes within the           #
# scientific community so long as proper attribution is given to the journal # 
# article from which it was obtained.                                        #
#                                                                            #
##############################################################################
data_I
_audit_creation_method     SHELXL-97
_chemical_name_systematic
;
(<i>RS</i>)-2-Oxo-4-(1-phenylethylamino)-1,2-dihydroquinoline-3-carboxylic
acid
;
_chemical_name_common     ?
_chemical_formula_moiety     'C18 H16 N2 O3'
_chemical_formula_sum     'C18 H16 N2 O3'
_chemical_formula_iupac     'C18 H16 N2 O3'
_chemical_formula_weight     308.33
_chemical_melting_point     ?
_chemical_melting_point_gt     498
_chemical_melting_point_lt     500
_symmetry_cell_setting     monoclinic
_symmetry_space_group_name_H-M     'P 21/n'
_symmetry_space_group_name_Hall     '-P 2yn'
loop_
    _symmetry_equiv_pos_as_xyz
    'x, y, z'
    '-x+1/2, y+1/2, -z+1/2'
    '-x, -y, -z'
    'x-1/2, -y-1/2, z-1/2'
_cell_length_a     14.612(2)
_cell_length_b     5.9750(6)
_cell_length_c     18.014(2)
_cell_angle_alpha     90.00
_cell_angle_beta     110.814(14)
_cell_angle_gamma     90.00
_cell_volume     1470.0(3)
_cell_formula_units_Z     4
_cell_measurement_reflns_used     1534
_cell_measurement_theta_min     3.0
_cell_measurement_theta_max     32.0
_cell_measurement_temperature     293(2)
_exptl_crystal_description     needle
_exptl_crystal_colour     colourless
_exptl_crystal_size_max     0.30
_exptl_crystal_size_mid     0.10
_exptl_crystal_size_min     0.05
_exptl_crystal_density_diffrn     1.393
_exptl_crystal_density_meas     ?
_exptl_crystal_density_method     'not measured'
_exptl_crystal_F_000     648
_exptl_absorpt_coefficient_mu     0.096
_exptl_absorpt_correction_type     none
_exptl_absorpt_process_details     ?
_exptl_absorpt_correction_T_min     ?
_exptl_absorpt_correction_T_max     ?
_exptl_special_details
;
;
_diffrn_ambient_temperature     293(2)
_diffrn_radiation_type     MoK\a
_diffrn_radiation_wavelength     0.71073
_diffrn_radiation_source     'Enhance (Mo) X-ray Source'
_diffrn_radiation_monochromator     graphite
_diffrn_measurement_device_type     "Oxford Diffraction Xcalibur 3"
_diffrn_measurement_method     \w
_diffrn_detector_area_resol_mean     16.1827
_diffrn_reflns_number     10943
_diffrn_reflns_av_R_equivalents     0.0678
_diffrn_reflns_av_sigmaI/netI     0.1268
_diffrn_reflns_theta_min     2.98
_diffrn_reflns_theta_max     25.00
_diffrn_reflns_theta_full     25.00
_diffrn_measured_fraction_theta_max     0.983
_diffrn_measured_fraction_theta_full     0.983
_diffrn_reflns_limit_h_min     -17
_diffrn_reflns_limit_h_max     17
_diffrn_reflns_limit_k_min     -7
_diffrn_reflns_limit_k_max     7
_diffrn_reflns_limit_l_min     -20
_diffrn_reflns_limit_l_max     21
_diffrn_standards_number     2
_diffrn_standards_interval_count     50
_diffrn_standards_interval_time     ?
_diffrn_standards_decay_%     ?
_refine_special_details
;
Refinement of <i>F</i>^2^ against ALL reflections. The weighted <i>R</i>-factor
<i>wR</i> and goodness of fit <i>S</i> are based on <i>F</i>^2^, conventional
<i>R</i>-factors <i>R</i> are based on <i>F</i>, with <i>F</i> set to zero for
negative <i>F</i>^2^. The threshold expression of <i>F</i>^2^ >
\s(<i>F</i>^2^) is used only for calculating <i>R</i>-factors(gt) <i>etc</i>.
and is not relevant to the choice of reflections for refinement.
<i>R</i>-factors based on <i>F</i>^2^ are statistically about twice as large
as those based on <i>F</i>, and <i>R</i>- factors based on ALL data will be
even larger.
;
_reflns_number_total     2541
_reflns_number_gt     1174
_reflns_threshold_expression     I>2sigma(I)
_refine_ls_structure_factor_coef     Fsqd
_refine_ls_matrix_type     full
_refine_ls_R_factor_all     0.0939
_refine_ls_R_factor_gt     0.0305
_refine_ls_wR_factor_gt     0.0294
_refine_ls_wR_factor_ref     0.0328
_refine_ls_goodness_of_fit_ref     0.655
_refine_ls_restrained_S_all     0.655
_refine_ls_number_reflns     2541
_refine_ls_number_parameters     221
_refine_ls_number_restraints     0
_refine_ls_hydrogen_treatment     mixed
_refine_ls_weighting_scheme     calc
_refine_ls_weighting_details
         'calc w=1/[\s^2^(Fo^2^)+(0.0067P)^2^+0.0000P] where P=(Fo^2^+2Fc^2^)/3'
_atom_sites_solution_hydrogens     difmap
_atom_sites_solution_primary     direct
_atom_sites_solution_secondary     difmap
_refine_ls_shift/su_max     0.001
_refine_ls_shift/su_mean     0.000
_refine_diff_density_max     0.102
_refine_diff_density_min     -0.103
_refine_ls_extinction_method     none
_refine_ls_extinction_coef     ?
loop_
    _atom_type_symbol
    _atom_type_description
    _atom_type_scat_dispersion_real
    _atom_type_scat_dispersion_imag
    _atom_type_scat_source
    'C' 'C' 0.0033 0.0016
                         'International Tables Vol C Tables 4.2.6.8 and 6.1.1.4'
    'H' 'H' 0.0000 0.0000
                         'International Tables Vol C Tables 4.2.6.8 and 6.1.1.4'
    'N' 'N' 0.0061 0.0033
                         'International Tables Vol C Tables 4.2.6.8 and 6.1.1.4'
    'O' 'O' 0.0106 0.0060
                         'International Tables Vol C Tables 4.2.6.8 and 6.1.1.4'
_computing_data_collection     '<i>CrysAlis PRO</i> (Oxford Diffraction, 2005)'
_computing_cell_refinement     '<i>CrysAlis PRO</i> (Oxford Diffraction, 2005)'
_computing_data_reduction     '<i>CrysAlis RED</i> (Oxford Diffraction, 2005)'
_computing_structure_solution     '<i>SHELXTL</i> (Sheldrick, 2008)'
_computing_structure_refinement     '<i>SHELXTL</i> (Sheldrick, 2008)'
_computing_molecular_graphics     '<i>SHELXTL</i> (Sheldrick, 2008)'
_computing_publication_material     '<i>SHELXTL</i> (Sheldrick, 2008)'
loop_
    _atom_site_type_symbol
    _atom_site_label
    _atom_site_fract_x
    _atom_site_fract_y
    _atom_site_fract_z
    _atom_site_U_iso_or_equiv
    _atom_site_adp_type
    _atom_site_calc_flag
    _atom_site_refinement_flags
    _atom_site_occupancy
    _atom_site_symmetry_multiplicity
    _atom_site_disorder_assembly
    _atom_site_disorder_group
    N N1 0.54636(9) 0.7456(2) -0.03766(8) 0.0393(3) Uani d . 1 1 . .
    H H1N 0.4891(13) 0.631(2) -0.0545(9) 0.116(7) Uiso d . 1 1 . .
    N N2 0.77647(10) 1.19200(19) 0.02901(9) 0.0456(4) Uani d . 1 1 . .
    H H2N 0.8164(9) 1.153(2) 0.0800(9) 0.058(5) Uiso d . 1 1 . .
    O O1 0.61318(7) 0.55549(16) 0.07595(6) 0.0498(3) Uani d . 1 1 . .
    O O2 0.84379(7) 0.97876(16) 0.16236(6) 0.0615(3) Uani d . 1 1 . .
    O O3 0.76182(8) 0.6926(2) 0.18244(7) 0.0613(4) Uani d . 1 1 . .
    H H3O 0.7056(15) 0.610(3) 0.1530(12) 0.138(9) Uiso d . 1 1 . .
    C C1 0.54064(10) 0.9229(2) -0.08811(8) 0.0350(4) Uani d . 1 1 . .
    C C2 0.45947(10) 0.9355(2) -0.15744(9) 0.0447(4) Uani d . 1 1 . .
    H H2 0.4131 0.8214 -0.1703 0.054 Uiso calc R 1 1 . .
    C C3 0.44735(11) 1.1146(2) -0.20685(9) 0.0485(4) Uani d . 1 1 . .
    H H3 0.3921 1.1251 -0.2527 0.058 Uiso calc R 1 1 . .
    C C4 0.51788(11) 1.2804(2) -0.18817(9) 0.0490(4) Uani d . 1 1 . .
    H H4 0.5097 1.4034 -0.2216 0.059 Uiso calc R 1 1 . .
    C C5 0.59936(10) 1.2656(2) -0.12129(9) 0.0448(4) Uani d . 1 1 . .
    H H5 0.6463 1.3781 -0.1104 0.054 Uiso calc R 1 1 . .
    C C6 0.61435(10) 1.0856(2) -0.06863(8) 0.0340(4) Uani d . 1 1 . .
    C C7 0.69759(10) 1.0588(2) 0.00556(8) 0.0344(4) Uani d . 1 1 . .
    C C8 0.69570(10) 0.8825(2) 0.05766(9) 0.0351(4) Uani d . 1 1 . .
    C C9 0.61762(11) 0.7222(2) 0.03378(10) 0.0378(4) Uani d . 1 1 . .
    C C10 0.77197(12) 0.8569(3) 0.13643(10) 0.0472(4) Uani d . 1 1 . .
    C C11 0.80766(10) 1.3854(2) -0.00571(9) 0.0424(4) Uani d . 1 1 . .
    H H11 0.7558 1.4987 -0.0191 0.051 Uiso calc R 1 1 . .
    C C12 0.89830(10) 1.4790(2) 0.05891(8) 0.0595(5) Uani d . 1 1 . .
    H H12C 0.9503 1.3712 0.0714 0.089 Uiso calc R 1 1 . .
    H H12B 0.8833 1.5102 0.1056 0.089 Uiso calc R 1 1 . .
    H H12A 0.9183 1.6145 0.0404 0.089 Uiso calc R 1 1 . .
    C C13 0.83092(10) 1.3343(2) -0.07889(9) 0.0379(4) Uani d . 1 1 . .
    C C14 0.81570(10) 1.4954(2) -0.13665(10) 0.0498(4) Uani d . 1 1 . .
    H H14 0.7851 1.6288 -0.1324 0.060 Uiso calc R 1 1 . .
    C C15 0.84497(12) 1.4625(3) -0.20070(10) 0.0609(5) Uani d . 1 1 . .
    H H15 0.8341 1.5733 -0.2392 0.073 Uiso calc R 1 1 . .
    C C16 0.88995(12) 1.2670(3) -0.20764(11) 0.0664(5) Uani d . 1 1 . .
    H H16 0.9103 1.2443 -0.2504 0.080 Uiso calc R 1 1 . .
    C C17 0.90463(12) 1.1050(3) -0.15065(12) 0.0642(5) Uani d . 1 1 . .
    H H17 0.9351 0.9718 -0.1552 0.077 Uiso calc R 1 1 . .
    C C18 0.87513(11) 1.1362(2) -0.08708(10) 0.0513(4) Uani d . 1 1 . .
    H H18 0.8849 1.0236 -0.0494 0.062 Uiso calc R 1 1 . .
loop_
    _atom_site_aniso_label
    _atom_site_aniso_U_11
    _atom_site_aniso_U_22
    _atom_site_aniso_U_33
    _atom_site_aniso_U_12
    _atom_site_aniso_U_13
    _atom_site_aniso_U_23
    N1 0.0343(8) 0.0428(8) 0.0359(10) -0.0088(7) 0.0063(7) 0.0011(6)
    N2 0.0365(9) 0.0539(9) 0.0423(11) -0.0131(7) 0.0091(8) 0.0010(7)
    O1 0.0443(7) 0.0459(6) 0.0516(8) -0.0080(5) 0.0075(6) 0.0116(6)
    O2 0.0469(8) 0.0690(7) 0.0517(8) -0.0163(6) -0.0031(6) 0.0055(6)
    O3 0.0458(8) 0.0709(8) 0.0538(10) -0.0083(7) 0.0011(7) 0.0206(7)
    C1 0.0342(10) 0.0403(10) 0.0311(11) -0.0008(8) 0.0122(8) -0.0026(8)
    C2 0.0367(11) 0.0486(10) 0.0443(12) -0.0072(7) 0.0090(9) -0.0016(8)
    C3 0.0385(10) 0.0665(11) 0.0356(12) -0.0035(9) 0.0071(8) 0.0007(9)
    C4 0.0402(10) 0.0580(11) 0.0468(13) 0.0002(9) 0.0133(9) 0.0142(8)
    C5 0.0330(10) 0.0503(10) 0.0497(13) -0.0089(8) 0.0132(9) 0.0036(8)
    C6 0.0306(9) 0.0414(10) 0.0305(11) -0.0022(8) 0.0113(8) -0.0044(7)
    C7 0.0276(10) 0.0399(9) 0.0373(11) -0.0021(8) 0.0135(8) -0.0065(8)
    C8 0.0259(9) 0.0428(10) 0.0334(11) -0.0028(7) 0.0066(8) -0.0019(8)
    C9 0.0356(10) 0.0367(10) 0.0415(12) 0.0008(8) 0.0143(9) -0.0011(8)
    C10 0.0426(12) 0.0479(12) 0.0490(13) -0.0006(9) 0.0137(10) 0.0017(9)
    C11 0.0357(10) 0.0423(9) 0.0499(12) -0.0100(8) 0.0163(9) -0.0049(8)
    C12 0.0563(11) 0.0621(11) 0.0569(13) -0.0238(9) 0.0161(9) -0.0139(9)
    C13 0.0334(10) 0.0371(10) 0.0440(12) -0.0090(7) 0.0145(8) -0.0046(8)
    C14 0.0458(11) 0.0454(11) 0.0590(13) -0.0042(7) 0.0195(10) -0.0003(9)
    C15 0.0609(13) 0.0689(13) 0.0548(14) -0.0091(10) 0.0230(10) 0.0084(10)
    C16 0.0680(14) 0.0798(15) 0.0593(14) -0.0109(11) 0.0323(11) -0.0136(11)
    C17 0.0672(13) 0.0517(11) 0.0828(16) 0.0006(9) 0.0377(12) -0.0127(11)
    C18 0.0563(12) 0.0433(11) 0.0597(13) -0.0006(9) 0.0273(10) 0.0019(9)
_geom_special_details
;
All e.s.d.'s (except the e.s.d. in the dihedral angle between two l.s. planes)
are estimated using the full covariance matrix. The cell e.s.d.'s are taken
into account individually in the estimation of e.s.d.'s in distances, angles
and torsion angles; correlations between e.s.d.'s in cell parameters are only
used when they are defined by crystal symmetry. An approximate (isotropic)
treatment of cell e.s.d.'s is used for estimating e.s.d.'s involving l.s.
planes.
;
loop_
    _geom_bond_atom_site_label_1
    _geom_bond_atom_site_label_2
    _geom_bond_site_symmetry_2
    _geom_bond_distance
    _geom_bond_publ_flag
    N1 C9 . 1.3444(17) ?
    N1 C1 . 1.3788(16) ?
    N1 H1N . 1.038(17) ?
    N2 C7 . 1.3395(15) ?
    N2 C11 . 1.4619(16) ?
    N2 H2N . 0.926(14) ?
    O1 C9 . 1.2684(15) yes
    O2 C10 . 1.2252(15) yes
    O3 C10 . 1.3268(17) yes
    O3 H3O . 0.943(19) ?
    C1 C2 . 1.3854(16) ?
    C1 C6 . 1.4000(15) ?
    C2 C3 . 1.3626(16) ?
    C2 H2 . 0.9300 ?
    C3 C4 . 1.3825(17) ?
    C3 H3 . 0.9300 ?
    C4 C5 . 1.3629(19) ?
    C4 H4 . 0.9300 ?
    C5 C6 . 1.3986(17) ?
    C5 H5 . 0.9300 ?
    C6 C7 . 1.4614(17) ?
    C7 C8 . 1.4177(16) yes
    C8 C9 . 1.4334(17) yes
    C8 C10 . 1.4679(18) ?
    C11 C13 . 1.5051(17) ?
    C11 C12 . 1.5251(16) ?
    C11 H11 . 0.9800 ?
    C12 H12C . 0.9600 ?
    C12 H12B . 0.9600 ?
    C12 H12A . 0.9600 ?
    C13 C14 . 1.3760(16) ?
    C13 C18 . 1.3812(16) ?
    C14 C15 . 1.3796(19) ?
    C14 H14 . 0.9300 ?
    C15 C16 . 1.3675(19) ?
    C15 H15 . 0.9300 ?
    C16 C17 . 1.3712(19) ?
    C16 H16 . 0.9300 ?
    C17 C18 . 1.3721(19) ?
    C17 H17 . 0.9300 ?
    C18 H18 . 0.9300 ?
loop_
    _geom_angle_atom_site_label_1
    _geom_angle_atom_site_label_2
    _geom_angle_atom_site_label_3
    _geom_angle_site_symmetry_1
    _geom_angle_site_symmetry_3
    _geom_angle
    _geom_angle_publ_flag
    C9 N1 C1 . . 123.76(14) ?
    C9 N1 H1N . . 118.7(9) ?
    C1 N1 H1N . . 117.3(8) ?
    C7 N2 C11 . . 134.34(14) ?
    C7 N2 H2N . . 109.4(8) ?
    C11 N2 H2N . . 116.2(8) ?
    C10 O3 H3O . . 107.6(12) ?
    N1 C1 C2 . . 117.90(14) ?
    N1 C1 C6 . . 120.48(14) ?
    C2 C1 C6 . . 121.61(14) ?
    C3 C2 C1 . . 120.16(14) ?
    C3 C2 H2 . . 119.9 ?
    C1 C2 H2 . . 119.9 ?
    C2 C3 C4 . . 119.44(15) ?
    C2 C3 H3 . . 120.3 ?
    C4 C3 H3 . . 120.3 ?
    C5 C4 C3 . . 120.65(14) ?
    C5 C4 H4 . . 119.7 ?
    C3 C4 H4 . . 119.7 ?
    C4 C5 C6 . . 121.79(14) ?
    C4 C5 H5 . . 119.1 ?
    C6 C5 H5 . . 119.1 ?
    C5 C6 C1 . . 116.28(13) ?
    C5 C6 C7 . . 125.69(14) ?
    C1 C6 C7 . . 117.98(13) ?
    N2 C7 C8 . . 116.72(13) ?
    N2 C7 C6 . . 124.51(14) ?
    C8 C7 C6 . . 118.77(13) ?
    C7 C8 C9 . . 119.89(14) ?
    C7 C8 C10 . . 122.05(14) ?
    C9 C8 C10 . . 118.06(14) ?
    O1 C9 N1 . . 117.89(13) ?
    O1 C9 C8 . . 123.34(15) ?
    N1 C9 C8 . . 118.75(15) ?
    O2 C10 O3 . . 118.18(16) ?
    O2 C10 C8 . . 124.05(15) ?
    O3 C10 C8 . . 117.77(14) ?
    N2 C11 C13 . . 114.59(12) ?
    N2 C11 C12 . . 106.35(12) ?
    C13 C11 C12 . . 109.74(12) ?
    N2 C11 H11 . . 108.7 ?
    C13 C11 H11 . . 108.7 ?
    C12 C11 H11 . . 108.7 ?
    C11 C12 H12C . . 109.5 ?
    C11 C12 H12B . . 109.5 ?
    H12C C12 H12B . . 109.5 ?
    C11 C12 H12A . . 109.5 ?
    H12C C12 H12A . . 109.5 ?
    H12B C12 H12A . . 109.5 ?
    C14 C13 C18 . . 118.34(14) ?
    C14 C13 C11 . . 119.62(14) ?
    C18 C13 C11 . . 121.81(14) ?
    C13 C14 C15 . . 121.19(15) ?
    C13 C14 H14 . . 119.4 ?
    C15 C14 H14 . . 119.4 ?
    C16 C15 C14 . . 120.00(16) ?
    C16 C15 H15 . . 120.0 ?
    C14 C15 H15 . . 120.0 ?
    C15 C16 C17 . . 119.13(17) ?
    C15 C16 H16 . . 120.4 ?
    C17 C16 H16 . . 120.4 ?
    C16 C17 C18 . . 121.14(16) ?
    C16 C17 H17 . . 119.4 ?
    C18 C17 H17 . . 119.4 ?
    C17 C18 C13 . . 120.19(14) ?
    C17 C18 H18 . . 119.9 ?
    C13 C18 H18 . . 119.9 ?
loop_
    _geom_torsion_atom_site_label_1
    _geom_torsion_atom_site_label_2
    _geom_torsion_atom_site_label_3
    _geom_torsion_atom_site_label_4
    _geom_torsion_site_symmetry_1
    _geom_torsion_site_symmetry_2
    _geom_torsion_site_symmetry_3
    _geom_torsion_site_symmetry_4
    _geom_torsion
    _geom_torsion_publ_flag
    C9 N1 C1 C2 . . . . -175.26(14) ?
    C9 N1 C1 C6 . . . . 3.8(2) ?
    N1 C1 C2 C3 . . . . 175.92(13) ?
    C6 C1 C2 C3 . . . . -3.2(2) ?
    C1 C2 C3 C4 . . . . 1.6(2) ?
    C2 C3 C4 C5 . . . . 0.4(2) ?
    C3 C4 C5 C6 . . . . -0.9(2) ?
    C4 C5 C6 C1 . . . . -0.5(2) ?
    C4 C5 C6 C7 . . . . -177.97(14) ?
    N1 C1 C6 C5 . . . . -176.49(13) ?
    C2 C1 C6 C5 . . . . 2.57(19) ?
    N1 C1 C6 C7 . . . . 1.15(19) ?
    C2 C1 C6 C7 . . . . -179.79(13) ?
    C11 N2 C7 C8 . . . . 179.24(15) ?
    C11 N2 C7 C6 . . . . -1.6(2) ?
    C5 C6 C7 N2 . . . . -7.6(2) ?
    C1 C6 C7 N2 . . . . 175.04(13) ?
    C5 C6 C7 C8 . . . . 171.59(13) ?
    C1 C6 C7 C8 . . . . -5.81(18) ?
    N2 C7 C8 C9 . . . . -174.91(12) ?
    C6 C7 C8 C9 . . . . 5.87(19) ?
    N2 C7 C8 C10 . . . . 4.98(19) ?
    C6 C7 C8 C10 . . . . -174.23(13) ?
    C1 N1 C9 O1 . . . . 177.72(12) ?
    C1 N1 C9 C8 . . . . -3.8(2) ?
    C7 C8 C9 O1 . . . . 177.18(13) ?
    C10 C8 C9 O1 . . . . -2.7(2) ?
    C7 C8 C9 N1 . . . . -1.2(2) ?
    C10 C8 C9 N1 . . . . 178.91(13) ?
    C7 C8 C10 O2 . . . . -2.3(2) ?
    C9 C8 C10 O2 . . . . 177.57(14) ?
    C7 C8 C10 O3 . . . . 177.13(13) ?
    C9 C8 C10 O3 . . . . -3.0(2) ?
    C7 N2 C11 C13 . . . . -67.3(2) ?
    C7 N2 C11 C12 . . . . 171.26(14) ?
    N2 C11 C13 C14 . . . . 149.27(13) ?
    C12 C11 C13 C14 . . . . -91.19(15) ?
    N2 C11 C13 C18 . . . . -36.34(18) ?
    C12 C11 C13 C18 . . . . 83.21(15) ?
    C18 C13 C14 C15 . . . . -1.0(2) ?
    C11 C13 C14 C15 . . . . 173.62(14) ?
    C13 C14 C15 C16 . . . . 0.0(2) ?
    C14 C15 C16 C17 . . . . 0.5(2) ?
    C15 C16 C17 C18 . . . . -0.1(3) ?
    C16 C17 C18 C13 . . . . -0.8(3) ?
    C14 C13 C18 C17 . . . . 1.4(2) ?
    C11 C13 C18 C17 . . . . -173.10(15) ?
loop_
    _geom_hbond_atom_site_label_D
    _geom_hbond_atom_site_label_H
    _geom_hbond_atom_site_label_A
    _geom_hbond_site_symmetry_A
    _geom_hbond_distance_DH
    _geom_hbond_distance_HA
    _geom_hbond_distance_DA
    _geom_hbond_angle_DHA
    _geom_hbond_publ_flag
    N1 H1N O1 3_665 1.038(17) 1.794(17) 2.8291(15) 174.5(14) yes
    N2 H2N O2 . 0.926(14) 1.738(14) 2.5849(17) 150.4(12) yes
    O3 H3O O1 . 0.943(19) 1.59(2) 2.4712(15) 154.1(18) yes
data_global
_journal_date_recd_electronic     2011-09-14
_journal_date_accepted     2011-10-19
_journal_name_full     'Acta Crystallographica, Section E'
_journal_year     2011
_journal_volume     67
_journal_issue     11
_journal_page_first     o3054
_journal_page_last     o3054
_journal_paper_category     QO
_journal_coeditor_code     JJ2104
_publ_contact_author_name     'Shishkina, S.V.'
_publ_contact_author_address
;    STC "Institute for Single Crystals"
     National Academy of Sciences of Ukraine
     60 Lenina ave.
     Kharkiv 61001
     Ukraine
;
_publ_contact_author_email     sveta@xray.isc.kharkov.com
_publ_contact_author_fax     '+(380) 572-340-93-39'
_publ_contact_author_phone     '+(380) 572-341-02-58'
_publ_section_title
;
(<i>RS</i>)-2-Oxo-4-(1-phenylethylamino)-1,2-dihydroquinoline-3-carboxylic acid
;
loop_
    _publ_author_name
    _publ_author_address
    'Svitlana V. Shishkina'
;    STC `Institute for Single Crystals'
     National Academy of Sciences of Ukraine
     60 Lenina avenue
     Kharkiv 61001
     Ukraine
;
    'Igor V. Ukrainets'
;    National University of Pharmacy
     4 Blyukhera avenue
     Kharkiv 61002
     Ukraine
;
    'Elena V. Mospanova'
;    National University of Pharmacy
     4 Blyukhera avenue
     Kharkiv 61002
     Ukraine
;
