# Supplementary material for: (RS)-2-Oxo-4-(1-phenyl­ethyl­amino)-1,2-dihydro­quinoline-3-carb­oxy­lic acid
Source: Acta Crystallogr Sect E Struct Rep Online. 2011 Oct 29;67(Pt 11):o3054. doi: 10.1107/S1600536811043297 (PMC3247446; doi:10.1107/S1600536811043297)
Supplement: Supplementary file 2 [file e-67-o3054-Isup2.hkl]

# 
# h,k,l, Fc-squared, Fo-squared, sigma(Fo-squared) and status flag 
# 
data_I
_shelx_title ' ukr95 in P2(1)/n' 
_shelx_refln_list_code          4 
_shelx_F_calc_maximum       79.67 
_exptl_crystal_F_000       648.00 
_reflns_d_resolution_high  0.8410 
 
loop_ 
 _symmetry_equiv_pos_as_xyz 
 'x, y, z' 
 '-x+1/2, y+1/2, -z+1/2' 
 '-x, -y, -z' 
 'x-1/2, -y-1/2, z-1/2' 
 
_cell_length_a    14.6116 
_cell_length_b     5.9750 
_cell_length_c    18.0138 
_cell_angle_alpha  90.000 
_cell_angle_beta  110.814 
_cell_angle_gamma  90.000 
 
_shelx_F_squared_multiplier     1.000 
 
loop_ 
 _refln_index_h 
 _refln_index_k 
 _refln_index_l 
 _refln_F_squared_calc 
 _refln_F_squared_meas 
 _refln_F_squared_sigma 
 _refln_observed_status 
   2   0   0     1186.41     1185.41     13.95 o 
   4   0   0     3468.63     3493.64     26.59 o 
   6   0   0      308.30      295.12     15.93 o 
   8   0   0       55.79       59.77     17.87 o 
  10   0   0      124.32      130.12     23.81 o 
  12   0   0      451.80      505.60     30.30 o 
  14   0   0      612.23      590.25     54.37 o 
  16   0   0        0.03        7.71     44.97 o 
   3   1   0      172.62      166.72      8.76 o 
   4   1   0        6.67       15.11      7.52 o 
   5   1   0     2355.00     2371.56     16.77 o 
   6   1   0        0.24        5.80      5.59 o 
   7   1   0      856.78      897.56     16.64 o 
   8   1   0       23.43       22.33     13.43 o 
   9   1   0      513.84      531.69     18.48 o 
  10   1   0       21.17       21.54     16.97 o 
  11   1   0       32.66       27.06     17.89 o 
  12   1   0        3.93        0.00     20.64 o 
  13   1   0      445.20      459.05     27.04 o 
  14   1   0      246.52      252.64     25.02 o 
  15   1   0        6.99        5.10     29.70 o 
  16   1   0       36.09       37.56     32.36 o 
   0   2   0      222.83      224.68     11.16 o 
   1   2   0       41.81       40.73      4.98 o 
   2   2   0      102.44       97.33      6.32 o 
   3   2   0      250.28      249.73      8.21 o 
   5   2   0        1.40        1.67     10.89 o 
   6   2   0     1116.71     1136.30     22.33 o 
   7   2   0     2523.98     2599.85     29.64 o 
   8   2   0      374.47      389.85     20.14 o 
   9   2   0       31.54       20.96     18.37 o 
  10   2   0        3.10        2.32     19.30 o 
  11   2   0      149.38      154.08     21.81 o 
  12   2   0        7.25       15.16     20.93 o 
  13   2   0        1.86       26.45     28.00 o 
  14   2   0        0.67        8.24     21.50 o 
  15   2   0        5.96       14.53     27.26 o 
   1   3   0      131.13      121.02     11.97 o 
   2   3   0      150.85      156.17      5.57 o 
   3   3   0       20.84       26.35      6.75 o 
   4   3   0       16.63       14.20      8.42 o 
   5   3   0        3.25        0.00      9.98 o 
   6   3   0        0.05        1.75     11.11 o 
   7   3   0       54.08       51.87     13.05 o 
   8   3   0       23.84       31.72     13.88 o 
   9   3   0      273.10      278.12     17.77 o 
  10   3   0       70.92       69.44     16.97 o 
  11   3   0       10.51        4.31     18.92 o 
  12   3   0       97.55       87.23     17.95 o 
  13   3   0        2.17        2.42     18.23 o 
  14   3   0       12.20       11.99     23.83 o 
   0   4   0       32.60       21.19     20.31 o 
   1   4   0       10.45       16.78     15.62 o 
   2   4   0      118.08      106.10     10.91 o 
   3   4   0      254.76      251.33      7.20 o 
   4   4   0      110.86      118.26      9.01 o 
   5   4   0       81.40       73.97     10.41 o 
   6   4   0        0.59        3.16     10.87 o 
   7   4   0        0.12        6.47     12.06 o 
   8   4   0       90.45       87.68     13.27 o 
   9   4   0       41.33       26.53     13.59 o 
  10   4   0       14.57       17.01     13.92 o 
  11   4   0       95.70       92.60     15.33 o 
  12   4   0       20.70       22.36     15.69 o 
  13   4   0       31.23       37.35     20.28 o 
   1   5   0      128.35      140.89     19.90 o 
   2   5   0        8.57        9.19     19.67 o 
   3   5   0        6.99        2.01     18.89 o 
   4   5   0      148.20      175.20     21.34 o 
   5   5   0       73.64       66.18     21.89 o 
   6   5   0       21.70       21.25     19.10 o 
   7   5   0       19.98       18.88     20.81 o 
   8   5   0        9.89       24.53     19.69 o 
   9   5   0        0.19        8.75     19.03 o 
  10   5   0       36.88       42.82     21.38 o 
  11   5   0       17.88       14.69     20.10 o 
   0   6   0       92.59       95.07     43.20 o 
   1   6   0      106.30      116.17     24.99 o 
   2   6   0      261.87      275.73     25.72 o 
   3   6   0      101.63       91.47     21.62 o 
   4   6   0        4.64        2.50     20.00 o 
   5   6   0       46.03       64.86     22.33 o 
   6   6   0       45.73       59.82     21.01 o 
   7   6   0        4.36       14.41     23.07 o 
   8   6   0        0.54        8.99     23.08 o 
   1   7   0        0.36        6.32     27.76 o 
   2   7   0        2.36        6.36     22.07 o 
 -15   0   1       16.84       10.53     44.39 o 
 -13   0   1     1836.35     1913.84    108.86 o 
 -11   0   1      362.14      361.62     29.51 o 
  -9   0   1      174.79      180.73     22.65 o 
  -7   0   1       17.62        6.52     16.63 o 
  -5   0   1      227.32      216.17     17.39 o 
  -3   0   1      420.93      398.74     16.63 o 
   5   0   1     4665.09     4632.21     32.77 o 
   7   0   1      105.97      125.33     15.87 o 
   9   0   1       91.54       94.91     20.66 o 
  11   0   1       46.66       61.54     23.97 o 
  13   0   1      383.69      393.19     46.90 o 
  15   0   1       56.79       59.82     41.64 o 
 -16   1   1        0.17        0.00     31.18 o 
 -15   1   1      141.93      156.70     25.12 o 
 -14   1   1        0.67        0.00     22.67 o 
 -13   1   1       15.78       12.25     22.88 o 
 -12   1   1      127.87      137.79     20.06 o 
 -11   1   1      188.69      191.29     19.72 o 
 -10   1   1       11.09       25.19     17.21 o 
  -9   1   1      173.50      183.52     17.20 o 
  -8   1   1      569.81      567.97     16.77 o 
  -7   1   1        1.82        0.33     11.70 o 
  -6   1   1      342.64      363.21     12.93 o 
  -5   1   1      584.43      580.90     13.69 o 
  -3   1   1      732.40      714.62     14.35 o 
  -2   1   1      516.41      526.98      7.47 o 
   0   1   1      504.14      500.76      5.68 o 
   2   1   1      985.09      972.09      7.57 o 
   3   1   1      768.02      752.28     11.54 o 
   4   1   1     1442.92     1433.56     21.54 o 
   5   1   1      965.94      954.82     10.23 o 
   6   1   1      161.08      157.01      7.66 o 
   7   1   1       79.63       91.05      6.98 o 
   8   1   1       23.82       16.57      5.91 o 
   9   1   1      187.68      178.96     15.78 o 
  10   1   1      128.20      141.88     16.86 o 
  11   1   1       33.90       21.64     20.76 o 
  12   1   1      191.37      182.09     22.00 o 
  13   1   1      163.68      157.21     23.33 o 
  14   1   1       61.96       77.91     24.09 o 
  15   1   1        2.83       16.87     31.78 o 
 -15   2   1        9.79       11.53     31.94 o 
 -14   2   1        7.69        2.94     22.89 o 
 -13   2   1       20.82       16.54     22.87 o 
 -12   2   1       20.20       26.52     21.74 o 
 -11   2   1        0.55        3.20     20.19 o 
 -10   2   1        0.32        9.43     18.80 o 
  -9   2   1      139.56      133.34     19.33 o 
  -8   2   1       12.12        5.33     16.84 o 
  -7   2   1       64.07       64.71     14.86 o 
  -6   2   1      550.40      578.11     16.59 o 
  -5   2   1      134.80      144.33     10.95 o 
  -4   2   1      974.92      981.97     12.73 o 
  -3   2   1     2215.43     2218.44     13.03 o 
  -2   2   1      415.02      415.02      6.20 o 
  -1   2   1      717.93      722.27      8.22 o 
   0   2   1        6.04       10.42      8.11 o 
   1   2   1      601.70      597.47      7.99 o 
   2   2   1      424.92      425.29      7.63 o 
   4   2   1        4.01        9.34      8.13 o 
   5   2   1      700.15      709.73     12.85 o 
   6   2   1        4.41        0.00     10.15 o 
   7   2   1      136.09      146.49     11.72 o 
   8   2   1       15.44        4.56     10.81 o 
   9   2   1       39.34       38.89     18.29 o 
  10   2   1       79.81       71.88     20.55 o 
  11   2   1      211.34      209.51     22.05 o 
  12   2   1      102.84       82.26     21.51 o 
  13   2   1        4.46        0.00     22.55 o 
  14   2   1       34.28       47.14     24.29 o 
  15   2   1        0.71        0.00     30.62 o 
 -14   3   1       10.95       22.83     22.67 o 
 -13   3   1       37.24       29.64     22.02 o 
 -12   3   1       43.51       54.52     20.37 o 
 -11   3   1       32.27       22.35     20.35 o 
 -10   3   1       30.33       29.39     16.14 o 
  -9   3   1        0.88        5.43     14.79 o 
  -8   3   1      277.96      289.46     15.24 o 
  -7   3   1        5.01       11.76     12.52 o 
  -6   3   1      272.05      294.15     12.54 o 
  -4   3   1       69.33       69.73      5.26 o 
  -3   3   1       24.68       26.63      4.74 o 
  -2   3   1      255.90      247.60      7.48 o 
  -1   3   1        1.03        3.78      4.98 o 
   0   3   1       93.30       82.53      8.66 o 
   1   3   1      389.46      399.25      7.13 o 
   2   3   1     1040.22     1053.15      9.85 o 
   3   3   1      189.51      204.67      7.62 o 
   4   3   1       13.67        7.77      8.23 o 
   5   3   1       17.74       11.00      9.55 o 
   6   3   1      188.88      193.18     11.57 o 
   7   3   1      151.07      153.01     13.89 o 
   8   3   1        0.57        0.00     14.27 o 
   9   3   1       24.77       20.14     15.49 o 
  10   3   1       99.49       86.98     16.38 o 
  11   3   1        9.73       15.77     18.61 o 
  12   3   1       43.58       52.01     16.89 o 
  13   3   1        0.15        8.04     25.57 o 
  14   3   1        1.29       10.01     22.32 o 
 -13   4   1        4.35        7.07     15.36 o 
 -12   4   1       87.51       77.03     16.69 o 
 -11   4   1       44.06       39.47     15.01 o 
 -10   4   1      138.85      138.06     14.43 o 
  -9   4   1       45.25       42.16     13.35 o 
  -8   4   1       53.49       52.10     12.64 o 
  -7   4   1       75.51       81.80     12.54 o 
  -6   4   1       15.03       16.72     10.96 o 
  -5   4   1      245.32      258.01     11.35 o 
  -4   4   1       37.63       51.61      7.78 o 
  -3   4   1        3.95       12.05     10.06 o 
  -2   4   1       50.08       49.62      6.93 o 
  -1   4   1       35.84       30.54     15.69 o 
   0   4   1       83.92       72.57     15.76 o 
   1   4   1      207.80      198.15     18.05 o 
   2   4   1      558.78      559.18     11.03 o 
   3   4   1        0.03        0.00      6.98 o 
   4   4   1       35.36       41.50      9.20 o 
   5   4   1       55.49       51.00     10.97 o 
   6   4   1       15.55       22.40     11.78 o 
   7   4   1       21.97       18.67     12.36 o 
   8   4   1      323.29      311.81     14.89 o 
   9   4   1        0.07       10.33     13.20 o 
  10   4   1       23.63       23.98     14.37 o 
  11   4   1        0.10        9.37     15.22 o 
  12   4   1        7.47       18.29     17.12 o 
  13   4   1        4.37        6.97     18.26 o 
 -11   5   1       26.89       24.82     21.07 o 
 -10   5   1        7.12       14.47     23.18 o 
  -9   5   1        9.12        8.33     20.33 o 
  -8   5   1       45.21       47.43     20.37 o 
  -7   5   1       12.17       13.71     20.02 o 
  -6   5   1        3.77       13.44     19.93 o 
  -5   5   1        4.34        7.27     19.58 o 
  -4   5   1      223.35      209.47     18.49 o 
  -3   5   1      214.30      190.91     21.32 o 
  -2   5   1      216.13      193.76     21.60 o 
  -1   5   1       13.05       20.75     17.65 o 
   0   5   1      437.50      443.92     23.18 o 
   1   5   1        1.75       13.38     24.81 o 
   2   5   1        5.46       14.45     18.90 o 
   3   5   1       56.88       47.93     18.66 o 
   4   5   1       14.91       13.69     18.46 o 
   5   5   1       77.72       85.58     23.03 o 
   6   5   1        4.43        8.72     23.27 o 
   7   5   1        5.46        4.30     19.37 o 
   8   5   1        3.03        8.25     19.75 o 
   9   5   1      290.52      292.55     22.54 o 
  10   5   1       57.08       60.07     21.48 o 
  11   5   1        5.96        3.40     26.38 o 
  -8   6   1        8.60        2.68     20.79 o 
  -7   6   1       20.31       14.46     22.80 o 
  -6   6   1       13.03       10.24     21.13 o 
  -5   6   1        2.88       17.27     20.95 o 
  -4   6   1        1.18        4.61     18.69 o 
  -3   6   1      106.57      110.39     18.19 o 
  -2   6   1      111.80      102.32     21.15 o 
  -1   6   1      204.39      237.55     26.04 o 
   0   6   1      267.54      287.45     25.39 o 
   1   6   1      375.38      371.40     27.51 o 
   2   6   1      146.55      157.66     25.37 o 
   3   6   1       28.15       15.84     20.20 o 
   4   6   1        5.13       11.40     19.75 o 
   5   6   1       19.88       15.56     24.44 o 
   6   6   1       95.83      110.83     22.67 o 
   7   6   1       43.09       55.70     22.18 o 
   8   6   1        4.32        0.00     24.87 o 
  -2   7   1        2.82        0.00     24.43 o 
  -1   7   1        0.19        0.00     23.06 o 
   0   7   1        0.89        5.33     21.80 o 
   1   7   1       12.92        8.94     23.33 o 
   2   7   1        0.22       25.01     30.79 o 
 -16   0   2       88.47       63.65     49.49 o 
 -14   0   2      613.36      629.92     36.26 o 
 -12   0   2      108.59       98.09     28.51 o 
 -10   0   2      140.23      120.00     26.01 o 
  -8   0   2       94.11      105.58     19.98 o 
  -6   0   2      632.56      625.96     20.19 o 
  -4   0   2     1815.88     1866.03     69.65 o 
  -2   0   2        2.76        5.59      6.64 o 
   4   0   2       33.79       35.46     16.87 o 
   6   0   2      107.39       95.85     12.74 o 
   8   0   2      227.11      228.24     18.69 o 
  10   0   2     1720.52     1764.55     34.65 o 
  12   0   2     1078.05     1121.88     59.09 o 
  14   0   2       71.71       90.34     44.08 o 
 -16   1   2       27.13       24.13     26.40 o 
 -15   1   2       86.52       74.85     24.12 o 
 -14   1   2       52.53       55.74     24.12 o 
 -13   1   2       82.81       85.40     20.37 o 
 -12   1   2       50.93       48.46     19.50 o 
 -11   1   2        3.32       13.14     18.70 o 
 -10   1   2        0.89        2.71     17.67 o 
  -9   1   2        6.42        5.98     16.08 o 
  -8   1   2      680.36      661.94     17.96 o 
  -7   1   2     2549.30     2551.19     23.65 o 
  -6   1   2     2812.07     2843.04     22.64 o 
  -5   1   2      141.88      139.13      9.19 o 
  -4   1   2      391.95      384.01     10.59 o 
  -2   1   2     4980.26     4930.87     52.70 o 
  -1   1   2     1365.10     1339.79      8.14 o 
   1   1   2      476.28      472.60      5.62 o 
   2   1   2       23.73       24.66      6.99 o 
   3   1   2     1246.20     1251.93     12.59 o 
   4   1   2     2735.73     2734.31     16.88 o 
   5   1   2     1142.31     1161.57     10.95 o 
   6   1   2      324.94      344.87      9.26 o 
   7   1   2     3561.51     3560.03     19.53 o 
   8   1   2      668.38      673.70     11.80 o 
   9   1   2        6.49        0.72      7.28 o 
  10   1   2      642.99      656.59     19.90 o 
  11   1   2      847.88      843.12     27.24 o 
  12   1   2       24.44       34.55     20.20 o 
  13   1   2       37.76       31.57     21.99 o 
  14   1   2       14.64       16.27     30.72 o 
  15   1   2        0.96        9.10     30.73 o 
 -16   2   2        5.17        0.00     25.16 o 
 -15   2   2       23.85       35.77     23.84 o 
 -14   2   2        4.90        3.32     22.55 o 
 -13   2   2       37.50       23.59     22.86 o 
 -12   2   2       21.33       22.97     20.13 o 
 -11   2   2      167.80      189.57     18.58 o 
 -10   2   2      750.19      729.98     25.92 o 
  -9   2   2        2.35        4.23     18.55 o 
  -8   2   2       12.98        1.42     16.07 o 
  -7   2   2      526.03      555.31     18.36 o 
  -6   2   2       79.91       94.25     12.15 o 
  -5   2   2      363.66      352.27     10.82 o 
  -4   2   2       55.44       51.97      7.77 o 
  -3   2   2      195.17      187.37      6.33 o 
  -2   2   2       82.69       77.66      5.45 o 
  -1   2   2      804.72      794.52      8.71 o 
   0   2   2        9.32       12.07      9.00 o 
   1   2   2     1854.01     1840.80     11.40 o 
   2   2   2      113.26      107.06      7.52 o 
   4   2   2       31.12       42.07      8.57 o 
   5   2   2      671.29      680.84     12.41 o 
   6   2   2     1468.74     1507.54     16.69 o 
   7   2   2      175.42      198.06     13.86 o 
   8   2   2      397.17      384.97     14.56 o 
   9   2   2      320.95      293.35     13.50 o 
  10   2   2      177.48      162.47     20.90 o 
  11   2   2        2.68        3.02     26.07 o 
  12   2   2       11.29        0.70     20.68 o 
  13   2   2       66.79       49.29     21.93 o 
  14   2   2        7.64       20.81     21.20 o 
 -15   3   2        7.71        9.95     23.63 o 
 -14   3   2       15.19       33.90     22.88 o 
 -13   3   2        3.80        1.37     22.68 o 
 -12   3   2       65.59       83.04     19.67 o 
 -11   3   2      277.79      262.50     19.59 o 
 -10   3   2       90.88       71.57     18.36 o 
  -9   3   2      296.15      318.34     16.61 o 
  -8   3   2       39.63       40.35     13.86 o 
  -7   3   2       21.03       18.07     12.59 o 
  -6   3   2       63.37       76.25     11.76 o 
  -5   3   2      403.62      403.39      9.07 o 
  -4   3   2      234.69      236.42      7.47 o 
  -3   3   2       33.79       25.69      5.23 o 
  -2   3   2      208.90      212.12      7.74 o 
  -1   3   2       65.13       61.98      9.17 o 
   0   3   2      231.10      238.12     10.14 o 
   1   3   2       13.33       13.09      5.22 o 
   3   3   2        0.49        0.88      7.25 o 
   4   3   2      846.58      863.65     12.59 o 
   5   3   2        5.90        0.00     10.00 o 
   6   3   2       30.66       27.52     10.77 o 
   7   3   2      136.12      132.75     12.56 o 
   8   3   2        1.36        3.81     12.84 o 
   9   3   2       18.97       33.65     15.24 o 
  10   3   2       14.48        6.45     15.36 o 
  11   3   2        9.76        9.70     15.77 o 
  12   3   2        9.48       29.65     20.45 o 
  13   3   2        7.51       22.48     21.60 o 
  14   3   2       13.57       12.77     23.18 o 
 -13   4   2        9.35       22.67     16.57 o 
 -12   4   2       68.00       70.17     16.46 o 
 -11   4   2        2.04        7.24     15.03 o 
 -10   4   2       21.74       15.75     14.17 o 
  -9   4   2       12.57       11.09     13.13 o 
  -8   4   2        7.44       11.74     12.65 o 
  -7   4   2        5.43        4.68     11.76 o 
  -6   4   2      185.18      200.96     12.11 o 
  -5   4   2      161.45      149.53     10.30 o 
  -4   4   2       36.19       30.82      5.55 o 
  -3   4   2        0.00        0.00      7.93 o 
  -2   4   2        1.80        2.67     11.13 o 
  -1   4   2       35.54       25.08     11.95 o 
   0   4   2       44.87       44.28     11.76 o 
   1   4   2      389.26      394.45      8.85 o 
   2   4   2      821.96      801.32      9.42 o 
   3   4   2       18.53       14.79      7.72 o 
   4   4   2       75.26       65.31     10.08 o 
   5   4   2       95.89       85.85     10.67 o 
   6   4   2      277.51      284.45     14.26 o 
   7   4   2       16.87       14.33     13.00 o 
   8   4   2       40.87       22.58     12.92 o 
   9   4   2       29.87       37.56     13.67 o 
  10   4   2       95.35      104.47     14.57 o 
  11   4   2       62.05       60.46     17.38 o 
  12   4   2        0.01        0.66     17.83 o 
 -12   5   2       21.52       23.14     23.70 o 
 -11   5   2        0.43        0.00     25.14 o 
 -10   5   2        6.50        8.33     24.73 o 
  -9   5   2       78.24       72.84     20.96 o 
  -8   5   2       17.56       22.13     19.92 o 
  -7   5   2      107.26       94.70     21.72 o 
  -6   5   2        3.24        3.58     23.52 o 
  -5   5   2      121.51      132.67     21.15 o 
  -4   5   2     1129.53     1132.88     25.21 o 
  -3   5   2      498.66      487.91     20.69 o 
  -2   5   2        3.30        0.86     16.85 o 
  -1   5   2       19.27        3.23     18.50 o 
   0   5   2       27.02       32.10     19.95 o 
   1   5   2      138.54      123.76     21.23 o 
   2   5   2        0.02        0.48     18.91 o 
   3   5   2        1.26        1.86     18.14 o 
   4   5   2       31.61       35.22     18.76 o 
   5   5   2        2.88        7.38     22.45 o 
   6   5   2        2.55        4.46     22.64 o 
   7   5   2       28.04       27.41     23.10 o 
   8   5   2      174.05      164.31     21.82 o 
   9   5   2       28.41       49.02     21.37 o 
  10   5   2      108.46      103.65     25.43 o 
  -9   6   2        7.44        0.00     22.19 o 
  -8   6   2       55.24       72.00     22.82 o 
  -7   6   2        3.83        3.30     20.99 o 
  -6   6   2        1.32        0.00     25.45 o 
  -5   6   2       22.58       27.01     21.25 o 
  -4   6   2        0.01        2.60     19.66 o 
  -3   6   2       12.85       16.50     19.07 o 
  -2   6   2       11.15        9.22     17.81 o 
  -1   6   2       22.31       23.79     20.84 o 
   0   6   2       32.67       31.52     19.13 o 
   1   6   2      273.79      316.30     21.48 o 
   2   6   2        7.15       11.79     17.25 o 
   3   6   2        0.03        2.68     21.79 o 
   4   6   2        0.00       14.76     19.61 o 
   5   6   2       34.77       40.82     24.18 o 
   6   6   2        0.00        4.18     24.44 o 
   7   6   2        5.24        5.71     21.89 o 
  -2   7   2        3.57       17.93     26.08 o 
  -1   7   2       43.44       46.90     24.81 o 
   0   7   2        2.88        0.00     21.73 o 
   1   7   2       21.79       12.61     23.38 o 
 -15   0   3      100.50      103.98     32.33 o 
 -13   0   3        0.34       16.38     33.15 o 
 -11   0   3      142.63      173.38     29.82 o 
  -9   0   3       50.92       62.66     23.77 o 
  -7   0   3      391.71      407.51     21.84 o 
  -5   0   3      714.86      692.61     22.25 o 
  -1   0   3     1444.40     1417.22     15.19 o 
   1   0   3       79.00       79.74     16.45 o 
   3   0   3     4042.81     4041.35     47.45 o 
   5   0   3      143.22      146.80     19.62 o 
   7   0   3      866.74      854.09     19.18 o 
   9   0   3       75.84       84.01     19.33 o 
  11   0   3      175.97      194.59     23.79 o 
  13   0   3        6.27        2.67     44.04 o 
  15   0   3       44.19       53.27     47.89 o 
 -16   1   3      220.37      205.89     27.06 o 
 -15   1   3        8.05        6.53     24.61 o 
 -14   1   3       27.59       30.23     23.44 o 
 -13   1   3      107.12      103.83     21.02 o 
 -12   1   3        2.53       12.99     21.07 o 
 -11   1   3       29.88       24.57     19.33 o 
 -10   1   3       17.22       38.75     18.59 o 
  -9   1   3      959.87      967.53     21.69 o 
  -8   1   3       16.42       22.28     15.17 o 
  -7   1   3      154.55      159.72      9.57 o 
  -6   1   3        9.42       20.38      8.66 o 
  -5   1   3      152.36      157.29     10.12 o 
  -4   1   3      107.50      115.35      9.44 o 
  -2   1   3     4195.01     4142.81     15.30 o 
  -1   1   3      513.19      506.34      5.83 o 
   0   1   3      776.93      774.39      8.34 o 
   2   1   3      764.62      746.82      9.71 o 
   3   1   3     2970.39     2970.43     22.68 o 
   4   1   3      518.37      516.92     14.21 o 
   5   1   3     1521.03     1538.14     14.61 o 
   6   1   3      276.11      281.72      8.12 o 
   7   1   3        3.43        5.93      8.06 o 
   8   1   3        4.99        9.64      9.27 o 
  10   1   3      407.00      404.79     23.11 o 
  11   1   3      374.00      343.57     22.68 o 
  12   1   3        0.62        0.00     20.04 o 
  13   1   3        5.87        0.00     25.97 o 
  14   1   3        0.44       10.25     40.18 o 
  15   1   3        1.06        8.94     44.02 o 
 -16   2   3       23.04       24.99     25.13 o 
 -15   2   3        1.52       11.94     22.82 o 
 -14   2   3        0.87        0.00     22.66 o 
 -13   2   3      148.04      156.54     23.54 o 
 -12   2   3       97.48      125.85     19.26 o 
 -11   2   3      102.98       79.18     19.05 o 
 -10   2   3       15.32        7.73     19.94 o 
  -9   2   3       34.36       46.66     19.14 o 
  -8   2   3       46.29       73.35     16.75 o 
  -7   2   3       41.08       50.89     10.35 o 
  -6   2   3       33.29       43.58      9.88 o 
  -5   2   3      316.88      305.35     10.79 o 
  -4   2   3       23.44       22.21      7.54 o 
  -3   2   3      524.80      535.19      7.86 o 
  -2   2   3       10.98       10.61      5.58 o 
  -1   2   3      391.10      393.87      8.09 o 
   0   2   3        0.52        1.97      7.87 o 
   1   2   3       30.59       35.14      5.27 o 
   2   2   3      982.94      994.85      7.92 o 
   3   2   3     2830.61     2871.66     11.60 o 
   4   2   3       99.24      101.54      7.26 o 
   5   2   3      800.05      813.32     13.34 o 
   6   2   3       17.15       11.06      9.78 o 
   7   2   3      200.09      184.83     11.95 o 
   8   2   3      308.01      306.99     14.58 o 
   9   2   3        4.39        0.00     19.58 o 
  10   2   3      193.55      187.47     21.63 o 
  11   2   3      265.88      248.78     21.99 o 
  12   2   3       88.36       79.87     21.56 o 
  13   2   3       14.55        4.07     22.18 o 
  14   2   3       65.72       67.60     23.45 o 
 -15   3   3        0.00        0.00     20.75 o 
 -14   3   3       48.56       63.67     19.88 o 
 -13   3   3       21.50       20.27     18.60 o 
 -12   3   3       56.46       61.14     19.05 o 
 -11   3   3      297.11      265.30     20.61 o 
 -10   3   3       36.66       34.20     17.24 o 
  -9   3   3       14.59       15.94     14.30 o 
  -8   3   3      184.27      183.50     14.78 o 
  -7   3   3      151.34      176.74     13.62 o 
  -6   3   3      252.21      264.70     10.63 o 
  -5   3   3        3.12        2.67      7.39 o 
  -4   3   3      314.62      335.13      8.07 o 
  -3   3   3       89.83       88.50      5.94 o 
  -2   3   3       34.05       30.89      6.98 o 
  -1   3   3      154.01      158.07      9.12 o 
   0   3   3       85.45       84.19      5.11 o 
   1   3   3      393.02      394.40      5.65 o 
   2   3   3        0.46        2.57      6.80 o 
   4   3   3       27.00       27.52      6.74 o 
   5   3   3        5.59        3.01      5.17 o 
   6   3   3        7.46       19.74     11.08 o 
   7   3   3        1.93        1.45     11.51 o 
   8   3   3      140.72      139.44     13.30 o 
   9   3   3       33.26       16.00     15.13 o 
  10   3   3       34.75       40.42     15.35 o 
  11   3   3       19.78       14.79     19.66 o 
  12   3   3        3.35        6.98     22.42 o 
  13   3   3        0.06        0.00     22.13 o 
 -14   4   3        4.29        0.00     19.91 o 
 -13   4   3       32.25       29.39     16.42 o 
 -12   4   3      103.64       95.67     16.46 o 
 -11   4   3        1.35        1.60     16.85 o 
 -10   4   3       10.87        4.74     13.92 o 
  -9   4   3       70.23       68.07     13.43 o 
  -8   4   3      305.31      303.52     14.72 o 
  -7   4   3       38.89       44.53     12.06 o 
  -6   4   3       79.02       73.42     11.20 o 
  -5   4   3       14.43       14.17      7.58 o 
  -4   4   3      245.74      251.06      7.30 o 
  -3   4   3       71.43       70.23      9.15 o 
  -2   4   3      146.55      153.44     11.19 o 
  -1   4   3      291.52      290.69     12.23 o 
   0   4   3        1.17        2.84     11.15 o 
   1   4   3       16.82       14.48     11.13 o 
   2   4   3       44.42       40.90      6.72 o 
   3   4   3      814.81      804.62     11.20 o 
   4   4   3        0.09        4.15      8.54 o 
   5   4   3      263.66      261.70     12.18 o 
   6   4   3        1.08        0.00     12.35 o 
   7   4   3      134.10      120.84     12.48 o 
   8   4   3      145.26      133.66     13.03 o 
   9   4   3      420.16      433.55     16.76 o 
  10   4   3       18.55       23.33     16.39 o 
  11   4   3       14.90       30.41     16.70 o 
  12   4   3       13.18        4.91     16.77 o 
 -12   5   3        4.14        0.00     22.98 o 
 -11   5   3        4.76        6.10     21.68 o 
 -10   5   3        7.16        6.83     24.23 o 
  -9   5   3       15.57       25.17     21.16 o 
  -8   5   3        7.35        7.57     21.43 o 
  -7   5   3       26.96       36.91     20.04 o 
  -6   5   3       56.59       51.98     20.29 o 
  -5   5   3      588.89      629.00     25.62 o 
  -4   5   3      646.35      621.22     21.96 o 
  -3   5   3      526.31      494.68     20.70 o 
  -2   5   3        1.47        0.00     16.28 o 
  -1   5   3        2.66        0.41     12.67 o 
   0   5   3      206.50      200.14     14.60 o 
   1   5   3      253.96      264.88     15.95 o 
   2   5   3       16.40       28.16     14.40 o 
   3   5   3       74.32       76.79     14.34 o 
   4   5   3        1.43        0.00     21.19 o 
   5   5   3       43.64       25.68     21.47 o 
   6   5   3        0.17        3.40     21.61 o 
   7   5   3       31.37       37.74     22.70 o 
   8   5   3        0.32       11.97     22.40 o 
   9   5   3      174.53      168.42     26.62 o 
  10   5   3        1.69        0.00     25.32 o 
  -9   6   3        0.03       18.35     26.85 o 
  -8   6   3       70.44       89.93     21.85 o 
  -7   6   3        1.71        1.84     21.65 o 
  -6   6   3        3.00        2.82     20.63 o 
  -5   6   3      194.06      173.70     23.00 o 
  -4   6   3       17.31       23.99     18.40 o 
  -3   6   3       19.19       20.08     19.13 o 
  -2   6   3        2.16        7.82     18.43 o 
  -1   6   3        2.20        4.61     17.86 o 
   0   6   3       71.43       63.82     18.13 o 
   1   6   3        0.02        0.00     22.81 o 
   2   6   3       20.38       11.48     22.01 o 
   3   6   3       16.82       35.55     21.79 o 
   4   6   3       14.64       17.91     27.82 o 
   5   6   3        5.76        9.81     23.69 o 
   6   6   3        1.49       13.38     23.73 o 
   7   6   3        6.81        2.54     25.99 o 
  -2   7   3       68.57       86.25     24.83 o 
  -1   7   3       33.23       43.46     22.34 o 
   0   7   3       11.79       18.55     19.28 o 
 -16   0   4      344.55      318.53     36.65 o 
 -14   0   4      189.66      216.81     34.97 o 
 -12   0   4       39.74       24.96     31.13 o 
 -10   0   4      134.19      132.76     34.23 o 
  -8   0   4      199.80      214.80      7.32 o 
  -6   0   4      403.49      392.54     22.33 o 
  -4   0   4     3754.17     3720.87     94.72 o 
  -2   0   4     1232.32     1116.77     45.86 o 
   0   0   4     1017.55      982.83     26.83 o 
   2   0   4        5.62        0.00     26.14 o 
   6   0   4      488.51      524.48     23.71 o 
   8   0   4       91.21       79.85     16.08 o 
  10   0   4       23.50       15.03     19.75 o 
  12   0   4      179.05      208.42     42.73 o 
  14   0   4        0.06        9.94     46.18 o 
 -16   1   4      157.37      179.08     28.11 o 
 -15   1   4      152.92      165.65     26.53 o 
 -14   1   4       11.71       14.25     21.55 o 
 -13   1   4        6.17       13.00     21.50 o 
 -12   1   4        0.02        5.94     21.28 o 
 -11   1   4       11.56        5.12     21.16 o 
 -10   1   4       16.18        8.23     18.36 o 
  -9   1   4      283.40      289.89     18.81 o 
  -8   1   4      235.31      245.79     11.02 o 
  -7   1   4       21.71       21.38      9.25 o 
  -6   1   4       75.59       81.41      9.97 o 
  -5   1   4      158.56      155.44      9.58 o 
  -4   1   4     6347.07     6292.72     39.17 o 
  -2   1   4     3640.85     3599.16     17.38 o 
  -1   1   4      786.39      781.01      8.21 o 
   0   1   4     2194.31     2155.72     16.54 o 
   1   1   4     3896.32     3870.11     17.19 o 
   2   1   4      505.43      517.25      8.68 o 
   3   1   4     1546.73     1561.72     13.56 o 
   6   1   4      827.94      807.79     10.22 o 
   7   1   4       34.13       30.89      8.41 o 
   8   1   4      225.47      217.25     10.21 o 
   9   1   4      552.19      529.16     16.06 o 
  10   1   4      608.61      596.17     24.24 o 
  11   1   4       74.93       61.48     19.59 o 
  12   1   4       15.64       28.12     20.77 o 
  13   1   4        2.71        0.00     27.46 o 
  14   1   4        3.54       17.03     30.52 o 
 -16   2   4        0.00       16.98     26.70 o 
 -15   2   4       33.60       31.34     23.24 o 
 -14   2   4        0.18       14.62     24.32 o 
 -13   2   4        1.42        0.00     21.74 o 
 -12   2   4        2.30        1.77     18.67 o 
 -11   2   4       60.88       61.36     18.79 o 
 -10   2   4       45.93       63.22     21.24 o 
  -9   2   4       14.14       17.97     16.33 o 
  -8   2   4       40.27       47.44     11.70 o 
  -7   2   4        1.70        0.80     10.70 o 
  -6   2   4       61.31       57.49     10.42 o 
  -5   2   4     1216.47     1212.15     14.83 o 
  -4   2   4        1.16        1.91      7.54 o 
  -3   2   4     1904.92     1900.54     11.74 o 
  -2   2   4      374.37      366.15      6.95 o 
  -1   2   4        0.05        0.00      6.80 o 
   0   2   4     1273.25     1270.09     11.65 o 
   1   2   4       18.07       13.76      5.96 o 
   2   2   4       51.37       46.39      6.33 o 
   3   2   4       93.90       80.98      7.71 o 
   4   2   4       61.47       56.65      7.56 o 
   5   2   4      320.82      316.44      9.99 o 
   6   2   4        0.24        6.57     10.36 o 
   7   2   4       17.48       11.43     10.88 o 
   8   2   4       11.80        8.17     11.09 o 
   9   2   4        3.57        0.00     19.57 o 
  10   2   4      172.24      170.46     21.45 o 
  11   2   4      138.10      150.90     22.79 o 
  12   2   4       93.63       78.28     21.95 o 
  13   2   4        0.12        5.85     26.65 o 
  14   2   4       34.82       43.62     29.52 o 
 -15   3   4        0.12        6.25     25.14 o 
 -14   3   4       68.87       64.92     20.09 o 
 -13   3   4        0.94        7.28     22.18 o 
 -12   3   4        0.62        0.00     20.29 o 
 -11   3   4       11.33       19.18     17.31 o 
 -10   3   4      189.80      206.73     18.52 o 
  -9   3   4       11.30       18.06     16.45 o 
  -8   3   4        4.39       12.43     14.77 o 
  -7   3   4        4.91        4.16     11.55 o 
  -6   3   4      227.30      219.98     10.28 o 
  -5   3   4      154.65      159.75      8.78 o 
  -4   3   4      362.47      373.98      8.58 o 
  -3   3   4       67.59       76.88      6.56 o 
  -2   3   4      452.63      465.65      9.36 o 
   0   3   4      881.72      905.66     12.77 o 
   1   3   4     1209.75     1203.73      9.33 o 
   2   3   4      548.42      564.80      9.70 o 
   3   3   4      161.76      160.33      8.55 o 
   4   3   4       71.03       68.42      6.63 o 
   5   3   4       62.75       56.21     11.22 o 
   6   3   4        3.69        0.00     11.01 o 
   7   3   4       47.29       46.86     11.78 o 
   8   3   4      287.75      301.57     13.44 o 
   9   3   4        4.89       12.40     17.01 o 
  10   3   4       13.74       18.06     18.58 o 
  11   3   4       56.06       59.26     21.66 o 
  12   3   4      131.88      145.91     21.47 o 
  13   3   4       63.47       63.65     25.25 o 
 -14   4   4        9.44        0.00     18.21 o 
 -13   4   4       21.41       19.52     15.78 o 
 -12   4   4       34.64       52.72     16.44 o 
 -11   4   4       13.42       15.05     15.69 o 
 -10   4   4        6.64        3.84     13.95 o 
  -9   4   4       16.71       10.84     13.37 o 
  -8   4   4      295.42      296.86     14.47 o 
  -7   4   4       91.99       91.25     12.65 o 
  -6   4   4      280.33      268.40     11.79 o 
  -5   4   4      109.43       95.05      8.57 o 
  -4   4   4      144.24      139.47     10.39 o 
  -3   4   4       25.02       24.18      9.77 o 
  -2   4   4        0.05        1.81     10.84 o 
  -1   4   4      232.97      237.12     12.81 o 
   0   4   4       35.88       35.42     11.28 o 
   1   4   4        0.66        3.59      6.69 o 
   2   4   4       68.35       59.92      8.88 o 
   3   4   4       14.72        9.67      8.00 o 
   4   4   4       36.27       36.02     10.15 o 
   5   4   4        0.42        2.46     10.74 o 
   6   4   4       23.17       22.24     11.20 o 
   7   4   4       28.87       28.46     11.87 o 
   8   4   4       35.87       34.99     12.00 o 
   9   4   4       20.81       23.46     15.27 o 
  10   4   4       59.76       59.09     16.74 o 
  11   4   4        2.56        1.76     17.31 o 
 -12   5   4       12.59        3.66     24.52 o 
 -11   5   4       43.61       61.93     23.07 o 
 -10   5   4       13.70       17.70     21.07 o 
  -9   5   4       10.71        1.57     22.43 o 
  -8   5   4        0.79        5.71     20.44 o 
  -7   5   4       12.97       15.70     20.36 o 
  -6   5   4        0.68        6.41     19.75 o 
  -5   5   4       48.66       46.81     19.75 o 
  -4   5   4      119.40      103.76     17.86 o 
  -3   5   4       95.05       87.79     17.17 o 
  -2   5   4       33.88       33.73     14.06 o 
  -1   5   4        9.95        6.23     12.18 o 
   0   5   4       72.63       73.50     13.30 o 
   1   5   4       25.00       29.50     12.86 o 
   2   5   4       19.94       20.76     12.70 o 
   3   5   4      151.02      154.06     16.69 o 
   4   5   4       75.72       89.05     16.78 o 
   5   5   4      238.63      261.55     19.74 o 
   6   5   4      307.23      287.55     20.15 o 
   7   5   4       70.36       80.13     22.54 o 
   8   5   4      110.69      113.54     32.39 o 
   9   5   4       66.95       53.13     24.49 o 
  -9   6   4       91.49      108.40     22.98 o 
  -8   6   4      104.47      109.91     23.76 o 
  -7   6   4        9.25        1.86     20.98 o 
  -6   6   4        8.57        9.52     21.53 o 
  -5   6   4        1.02        5.03     23.39 o 
  -4   6   4        5.98        1.15     18.82 o 
  -3   6   4      118.77      122.15     19.00 o 
  -2   6   4      196.97      183.17     21.40 o 
  -1   6   4       35.19       44.26     18.12 o 
   0   6   4       26.18       38.60     18.31 o 
   1   6   4      103.24       95.17     18.13 o 
   2   6   4        0.56        0.00     27.56 o 
   3   6   4       35.61       29.92     23.44 o 
   4   6   4       30.77       24.89     31.42 o 
   5   6   4       20.40       24.00     28.46 o 
   6   6   4       61.40       59.65     34.03 o 
   7   6   4        1.61       17.37     33.10 o 
 -17   0   5       75.75      103.83     50.71 o 
 -15   0   5      133.04      119.67     35.12 o 
 -13   0   5       12.44       19.97     32.22 o 
 -11   0   5      781.73      784.72     36.33 o 
  -9   0   5     3944.83     3940.90     25.23 o 
  -7   0   5      977.52      912.43     36.95 o 
  -5   0   5      135.83      165.17     22.63 o 
  -3   0   5     3839.94     3766.19     26.26 o 
  -1   0   5       36.56       35.71     14.32 o 
   1   0   5       58.36       61.45      6.33 o 
   3   0   5      610.91      652.07     29.97 o 
   5   0   5      870.80      917.21     26.30 o 
   7   0   5      549.52      560.26     18.77 o 
   9   0   5      187.45      189.85     17.82 o 
  11   0   5      276.11      282.07     43.44 o 
  13   0   5       24.91       29.07     46.96 o 
 -17   1   5       51.37       64.78     29.85 o 
 -16   1   5       45.78       58.34     25.98 o 
 -15   1   5       49.78       37.11     23.06 o 
 -14   1   5        0.40        9.31     26.67 o 
 -13   1   5        2.66        3.49     21.45 o 
 -12   1   5        3.27        6.08     24.20 o 
 -11   1   5       76.40       58.87     20.37 o 
 -10   1   5       57.32       60.33     11.12 o 
  -9   1   5      380.46      390.23     13.59 o 
  -8   1   5       97.47      111.80     11.00 o 
  -7   1   5        0.01        0.00     10.39 o 
  -6   1   5       32.31       28.37      8.89 o 
  -5   1   5       17.65       22.74      8.76 o 
  -4   1   5     3479.44     3531.33     34.75 o 
  -3   1   5     2751.98     2695.51     18.06 o 
  -2   1   5       22.56       18.52      7.06 o 
  -1   1   5       21.92       24.04      7.71 o 
   0   1   5        4.95        8.14      6.24 o 
   1   1   5       39.73       43.84      8.98 o 
   2   1   5        1.19        0.00     11.76 o 
   3   1   5      180.27      187.45     18.44 o 
   4   1   5      597.25      606.59      9.57 o 
   5   1   5        0.53        0.00      5.20 o 
   6   1   5       32.51       39.98      6.78 o 
   7   1   5      447.55      436.23     11.30 o 
   8   1   5      138.24      131.93     14.21 o 
   9   1   5      576.11      565.72     16.53 o 
  10   1   5      230.75      192.27     20.67 o 
  11   1   5      235.79      263.73     21.96 o 
  12   1   5        8.95        8.07     29.68 o 
  13   1   5        6.56       14.46     26.55 o 
  14   1   5        0.48       18.38     33.75 o 
 -16   2   5      197.62      198.57     28.43 o 
 -15   2   5       26.59       24.61     24.33 o 
 -14   2   5      197.37      199.93     25.62 o 
 -13   2   5        3.63       11.08     19.81 o 
 -12   2   5        8.79       21.26     19.09 o 
 -11   2   5       31.97       40.60     19.20 o 
 -10   2   5       19.46        6.71     17.30 o 
  -9   2   5        4.44        7.55     12.28 o 
  -8   2   5        9.06        8.57     11.89 o 
  -7   2   5      714.08      692.97     14.63 o 
  -6   2   5       17.28       12.65     10.12 o 
  -5   2   5       83.49       71.43      9.83 o 
  -4   2   5       99.46      112.57      8.42 o 
  -3   2   5       11.58        5.26      6.27 o 
  -2   2   5      575.63      568.15      7.86 o 
  -1   2   5      269.51      289.79      8.65 o 
   0   2   5       17.64        7.92      7.27 o 
   1   2   5      464.76      473.73      8.62 o 
   2   2   5       44.57       38.70      7.93 o 
   3   2   5       44.02       36.97      7.88 o 
   4   2   5      244.61      265.22      9.65 o 
   5   2   5       77.87       82.06      8.79 o 
   6   2   5        1.06       11.33      9.61 o 
   7   2   5      413.22      403.55     13.40 o 
   8   2   5       93.23       77.13     11.77 o 
   9   2   5      297.96      282.64     20.00 o 
  10   2   5       19.58        3.84     20.54 o 
  11   2   5       18.16       10.04     20.32 o 
  12   2   5       86.60       84.10     21.79 o 
  13   2   5        0.00        0.00     26.85 o 
 -15   3   5       88.49      100.14     21.33 o 
 -14   3   5       22.77       25.62     21.19 o 
 -13   3   5       62.75       43.06     19.58 o 
 -12   3   5        3.76        0.53     21.23 o 
 -11   3   5       52.19       40.94     17.84 o 
 -10   3   5       13.79       26.70     17.15 o 
  -9   3   5       26.46       27.60     14.22 o 
  -8   3   5      131.81      131.58     12.99 o 
  -7   3   5        4.66        8.15     11.69 o 
  -6   3   5       40.16       46.56     10.08 o 
  -5   3   5       74.21       80.10      8.99 o 
  -4   3   5      269.38      281.99      8.83 o 
  -3   3   5       67.77       79.29      7.11 o 
  -2   3   5      156.47      155.16      8.55 o 
   0   3   5      475.75      472.16     11.24 o 
   1   3   5      239.09      242.10      8.06 o 
   2   3   5      786.53      797.27      9.23 o 
   3   3   5       11.86        9.04      5.99 o 
   4   3   5      125.69      122.15      8.15 o 
   5   3   5      134.20      144.08     11.89 o 
   6   3   5        3.25        4.19     11.45 o 
   7   3   5       70.36       62.28     12.18 o 
   8   3   5       39.70       43.23     13.94 o 
   9   3   5       21.50       22.37     20.25 o 
  10   3   5       86.08       99.55     19.39 o 
  11   3   5       12.22       16.68     20.91 o 
  12   3   5       34.19       29.12     22.05 o 
 -14   4   5        1.61        8.48     19.32 o 
 -13   4   5        4.81        5.29     16.35 o 
 -12   4   5       63.94       67.82     16.38 o 
 -11   4   5      122.54      116.94     16.28 o 
 -10   4   5        0.53        0.87     14.53 o 
  -9   4   5        4.63        6.60     13.40 o 
  -8   4   5       33.51       32.44     13.00 o 
  -7   4   5      294.47      282.52     12.97 o 
  -6   4   5      683.85      660.91     12.70 o 
  -5   4   5       36.63       35.17      8.76 o 
  -4   4   5      184.71      195.16     11.44 o 
  -3   4   5       26.85       32.32      9.74 o 
  -2   4   5        6.01        2.10     11.25 o 
  -1   4   5       23.69       28.67     11.70 o 
   0   4   5       24.27       25.55     11.43 o 
   1   4   5       87.69       86.73      8.83 o 
   2   4   5       17.61       19.27      9.26 o 
   3   4   5       41.91       42.76      8.56 o 
   4   4   5      220.55      224.06     11.90 o 
   5   4   5      187.50      189.30     12.23 o 
   6   4   5      400.31      422.80     13.82 o 
   7   4   5       94.11      106.00     13.76 o 
   8   4   5       63.31       69.71     14.96 o 
   9   4   5        0.38       16.72     17.96 o 
  10   4   5        0.01       11.59     19.82 o 
  11   4   5        8.20        5.49     18.94 o 
 -12   5   5        6.47        9.56     27.55 o 
 -11   5   5       16.22       20.80     21.95 o 
 -10   5   5        1.46        3.41     20.39 o 
  -9   5   5       11.77       13.98     20.82 o 
  -8   5   5        2.13        0.00     25.54 o 
  -7   5   5      270.82      264.22     23.13 o 
  -6   5   5        0.09        0.00     21.46 o 
  -5   5   5      173.11      172.82     19.04 o 
  -4   5   5        0.32        1.79     15.41 o 
  -3   5   5        2.53        1.36     15.21 o 
  -2   5   5        0.60        0.00     13.31 o 
  -1   5   5      114.54      110.89     13.00 o 
   0   5   5       19.79       10.65     13.15 o 
   1   5   5        9.44       11.23     13.31 o 
   2   5   5       78.97       78.39     15.68 o 
   3   5   5       94.21       71.99     16.26 o 
   4   5   5       63.30       71.32     18.54 o 
   5   5   5       32.57       23.31     15.98 o 
   6   5   5       42.21       46.57     19.30 o 
   7   5   5       19.52       40.10     21.44 o 
   8   5   5       44.56       57.67     19.93 o 
   9   5   5        8.13        0.00     31.26 o 
  -9   6   5       11.20       31.05     22.85 o 
  -8   6   5        4.22        3.39     25.01 o 
  -7   6   5       52.10       43.74     20.87 o 
  -6   6   5        7.56       19.01     20.16 o 
  -5   6   5        0.03        0.00     21.55 o 
  -4   6   5       64.72       63.60     18.39 o 
  -3   6   5        2.43        8.46     18.26 o 
  -2   6   5       23.08       16.93     19.05 o 
  -1   6   5        8.03        4.79     17.02 o 
   0   6   5        8.63        7.19     17.36 o 
   1   6   5       36.61       37.85     22.27 o 
   2   6   5       10.63       25.79     22.41 o 
   3   6   5       49.20       42.35     22.16 o 
   4   6   5        6.09        0.00     28.03 o 
   5   6   5       72.64       67.67     31.53 o 
   6   6   5       15.46        0.00     29.98 o 
 -16   0   6        5.45       24.53     36.66 o 
 -14   0   6        6.46        6.90     33.76 o 
 -12   0   6      110.59      101.92     32.35 o 
 -10   0   6      175.37      171.19     10.66 o 
  -8   0   6      528.72      518.86     28.69 o 
  -6   0   6      879.58      914.91     33.56 o 
  -4   0   6     3012.05     3005.89     18.81 o 
  -2   0   6      204.33      214.53     22.23 o 
   0   0   6      947.95      984.37     34.03 o 
   2   0   6     4379.04     4349.28     53.65 o 
   4   0   6     3569.38     3680.37     57.38 o 
   6   0   6      729.46      657.48     30.26 o 
   8   0   6       57.25       64.76     15.64 o 
  10   0   6       11.64       14.47     40.25 o 
  12   0   6        9.38       32.67     38.83 o 
 -17   1   6        1.86        9.41     28.63 o 
 -16   1   6       80.42       80.49     27.13 o 
 -15   1   6      180.37      187.09     25.92 o 
 -14   1   6        1.24        3.83     23.38 o 
 -13   1   6      299.66      282.76     24.43 o 
 -12   1   6       10.62        4.24     21.92 o 
 -11   1   6       35.37       38.93     11.67 o 
 -10   1   6      121.45      113.18     12.55 o 
  -9   1   6       51.49       37.23     11.75 o 
  -8   1   6      590.05      600.86     13.23 o 
  -7   1   6      176.14      187.39     10.94 o 
  -6   1   6      753.29      751.19     12.93 o 
  -5   1   6      302.01      306.06     10.71 o 
  -4   1   6      384.16      364.53     11.38 o 
  -3   1   6       58.28       61.63     10.61 o 
  -2   1   6      873.16      872.56     15.95 o 
  -1   1   6      174.48      179.93      7.59 o 
   0   1   6      181.71      178.85      5.63 o 
   1   1   6       24.71       28.40      8.95 o 
   2   1   6      223.22      226.80     14.80 o 
   3   1   6       18.98       20.26     12.82 o 
   4   1   6       39.56       50.84     19.29 o 
   5   1   6        5.99        2.89      5.92 o 
   6   1   6        1.30        3.98      7.03 o 
   7   1   6      487.40      467.91     20.77 o 
   8   1   6        0.60       11.19     18.49 o 
   9   1   6       61.09       54.43     15.61 o 
  10   1   6        1.50        5.93     17.15 o 
  11   1   6       11.66        1.44     27.25 o 
  12   1   6        0.89        3.90     30.08 o 
  13   1   6        3.80        0.00     32.37 o 
 -16   2   6        5.23       16.17     24.99 o 
 -15   2   6        0.03       14.49     24.69 o 
 -14   2   6       58.96       57.30     18.17 o 
 -13   2   6       18.98        9.73     17.41 o 
 -12   2   6      131.84      144.65     18.35 o 
 -11   2   6      294.80      295.62     15.66 o 
 -10   2   6        0.37       13.39     12.59 o 
  -9   2   6        5.10        9.62     12.49 o 
  -8   2   6       20.10       23.03     12.30 o 
  -7   2   6        2.91        4.47     11.34 o 
  -6   2   6     4124.12     4112.27     30.75 o 
  -5   2   6     1886.95     1866.28     18.46 o 
  -4   2   6      236.86      220.31      9.58 o 
  -3   2   6     1066.39     1085.94      9.88 o 
  -2   2   6     1062.61     1090.69     10.92 o 
   0   2   6       37.36       45.74      7.40 o 
   1   2   6      316.55      327.10      8.73 o 
   2   2   6        0.32        0.36      8.70 o 
   3   2   6       29.16       40.35     12.22 o 
   4   2   6        8.09        9.65      8.66 o 
   5   2   6      122.71      121.71      9.39 o 
   6   2   6        1.44        0.29      9.06 o 
   7   2   6      793.15      764.54     18.24 o 
   8   2   6     1007.69      988.82     22.85 o 
   9   2   6       20.10       21.79     22.34 o 
  10   2   6       63.93       76.86     19.39 o 
  11   2   6        8.31        0.00     19.96 o 
  12   2   6      217.34      231.25     24.94 o 
  13   2   6        4.63        0.00     27.09 o 
 -15   3   6        5.65        7.88     20.79 o 
 -14   3   6       85.53       64.68     20.43 o 
 -13   3   6        3.60        1.78     24.76 o 
 -12   3   6       68.05       61.62     19.45 o 
 -11   3   6        7.92       10.47     17.46 o 
 -10   3   6        0.01        1.94     15.74 o 
  -9   3   6       91.52       78.98     14.62 o 
  -8   3   6      147.54      147.16     13.38 o 
  -7   3   6      241.92      251.87     11.96 o 
  -6   3   6       79.99       74.47     10.93 o 
  -5   3   6      121.10      132.01      9.76 o 
  -4   3   6       96.43      104.03      8.60 o 
  -3   3   6       77.81       90.86      7.61 o 
  -2   3   6      766.60      782.95     13.20 o 
  -1   3   6       12.22       12.62      9.40 o 
   1   3   6      125.78      137.93      8.42 o 
   2   3   6       72.94       63.43      7.52 o 
   3   3   6       57.94       51.34      8.60 o 
   4   3   6        3.24        6.27      9.12 o 
   5   3   6       30.46       23.11     11.22 o 
   6   3   6       43.44       45.45     11.63 o 
   7   3   6       10.12        8.39     14.66 o 
   8   3   6      217.83      233.47     15.88 o 
   9   3   6       20.28       33.64     18.75 o 
  10   3   6       75.46       68.30     18.38 o 
  11   3   6       37.24       28.56     19.51 o 
  12   3   6       40.08       50.34     20.26 o 
 -14   4   6        1.51        6.12     20.70 o 
 -13   4   6       68.10       47.98     18.49 o 
 -12   4   6        7.15        4.65     16.94 o 
 -11   4   6       28.27       22.07     15.94 o 
 -10   4   6       15.53       13.68     14.60 o 
  -9   4   6       72.81       88.15     13.16 o 
  -8   4   6       39.52       41.80     12.41 o 
  -7   4   6      857.83      822.93     14.26 o 
  -6   4   6      292.71      296.02     11.41 o 
  -5   4   6      120.47      131.05      9.81 o 
  -4   4   6        2.71        4.54     11.04 o 
  -3   4   6       47.20       52.01     10.23 o 
  -2   4   6        5.25        2.73     11.79 o 
  -1   4   6       70.57       74.80     11.97 o 
   0   4   6      231.90      234.58      8.50 o 
   1   4   6      298.92      286.00     10.54 o 
   2   4   6        4.25        0.00      9.55 o 
   3   4   6        1.43        0.00     12.51 o 
   4   4   6       50.05       50.47     12.02 o 
   5   4   6      223.62      224.29     12.58 o 
   6   4   6      932.09      933.20     18.98 o 
   7   4   6       28.19       32.99     13.37 o 
   8   4   6       27.90       15.08     13.85 o 
   9   4   6        4.58       10.84     19.64 o 
  10   4   6       24.37       21.49     18.37 o 
 -12   5   6        4.74        8.76     22.00 o 
 -11   5   6       13.04       20.57     29.26 o 
 -10   5   6        0.57        2.45     25.72 o 
  -9   5   6       54.53       65.00     20.54 o 
  -8   5   6      130.12      111.76     22.15 o 
  -7   5   6       19.09       16.37     18.01 o 
  -6   5   6       42.98       45.89     17.26 o 
  -5   5   6       12.74       14.35     17.51 o 
  -4   5   6       13.88        3.82     16.47 o 
  -3   5   6        0.49        0.00     15.28 o 
  -2   5   6        0.02        0.00     12.28 o 
  -1   5   6       74.70       76.32     13.47 o 
   0   5   6        9.05        4.34     12.73 o 
   1   5   6       21.30       19.49     13.27 o 
   2   5   6       48.15       42.08     15.62 o 
   3   5   6       60.45       57.63     18.74 o 
   4   5   6       38.17       49.57     18.57 o 
   5   5   6       29.40       33.64     18.35 o 
   6   5   6       15.85        8.81     19.44 o 
   7   5   6        8.58       13.23     19.47 o 
   8   5   6       48.61       40.13     29.92 o 
  -9   6   6       13.27       15.43     25.27 o 
  -8   6   6       57.63       91.35     23.30 o 
  -7   6   6        2.29        0.00     22.98 o 
  -6   6   6        1.40        9.63     22.24 o 
  -5   6   6        9.00       18.08     21.57 o 
  -4   6   6       23.12       22.07     19.43 o 
  -3   6   6        2.39        0.00     17.87 o 
  -2   6   6        9.24       10.51     14.99 o 
  -1   6   6        0.27        0.72     16.12 o 
   0   6   6        2.12       18.29     21.87 o 
   1   6   6       70.10       71.55     19.18 o 
   2   6   6        9.41       13.90     16.27 o 
   3   6   6       17.35        9.11     21.45 o 
   4   6   6       10.86       16.26     21.02 o 
   5   6   6       18.05       20.04     22.29 o 
 -17   0   7       78.24      106.12     34.95 o 
 -15   0   7       54.57       70.98     37.06 o 
 -13   0   7       40.04       24.18     34.03 o 
 -11   0   7       34.74       39.06     33.16 o 
  -9   0   7       54.06       57.71     15.66 o 
  -7   0   7       13.43       17.73     11.32 o 
  -5   0   7      517.85      506.07     13.25 o 
  -3   0   7      167.33      167.12     21.23 o 
  -1   0   7     1667.46     1598.91     40.21 o 
   3   0   7      191.41      166.83     31.06 o 
   5   0   7      154.78      165.52     36.44 o 
   7   0   7      374.51      367.38     30.01 o 
   9   0   7       21.04       31.48     28.51 o 
  11   0   7       19.30       16.22     43.79 o 
  13   0   7       16.27       34.21     47.13 o 
 -17   1   7       17.78       20.95     26.63 o 
 -16   1   7      197.70      212.20     26.25 o 
 -15   1   7        1.24       13.02     23.93 o 
 -14   1   7        1.54        0.00     21.87 o 
 -12   1   7      317.83      329.58     25.28 o 
 -11   1   7        2.44        7.76     11.96 o 
 -10   1   7        0.07        0.00     12.18 o 
  -9   1   7       20.72       21.83     11.19 o 
  -8   1   7       84.12       89.46     11.24 o 
  -7   1   7      527.78      554.23     13.38 o 
  -6   1   7      502.18      500.46     12.50 o 
  -5   1   7     1706.93     1699.58     29.00 o 
  -4   1   7        0.22        2.75     10.84 o 
  -3   1   7       71.59       70.65     13.11 o 
  -2   1   7        2.37        0.73     12.79 o 
   0   1   7      839.30      852.53     15.10 o 
   1   1   7       12.53       15.94      8.96 o 
   3   1   7       28.44       34.32     13.34 o 
   4   1   7      945.19      902.84     27.57 o 
   5   1   7       39.03       43.99     19.07 o 
   6   1   7      334.94      331.23     10.85 o 
   7   1   7        5.95        0.00     17.84 o 
   8   1   7      178.58      162.41     20.08 o 
   9   1   7      246.04      231.82     17.03 o 
  10   1   7       12.39        7.16     18.09 o 
  11   1   7        8.65       37.44     43.63 o 
  12   1   7        0.39        1.93     27.50 o 
  13   1   7        7.83        7.21     41.35 o 
 -16   2   7       27.93       12.92     19.91 o 
 -15   2   7       16.32        8.46     20.89 o 
 -14   2   7      263.75      255.23     20.69 o 
 -13   2   7       28.75       34.77     17.83 o 
 -12   2   7        0.90       14.42     17.43 o 
 -11   2   7       29.71       19.27     13.31 o 
 -10   2   7       26.89       21.77     13.33 o 
  -9   2   7        0.52        7.55     14.04 o 
  -8   2   7       19.64       16.75     13.07 o 
  -7   2   7     1145.01     1130.77     17.85 o 
  -6   2   7     3019.87     3010.04     23.79 o 
  -5   2   7      731.47      727.86     13.69 o 
  -4   2   7      789.60      793.49     12.41 o 
  -2   2   7      308.93      326.82      8.61 o 
   0   2   7      182.93      172.46      8.18 o 
   1   2   7       31.99       26.68      9.69 o 
   2   2   7      225.26      235.19     10.46 o 
   3   2   7       11.20        6.85     13.02 o 
   4   2   7        7.65        0.26     13.07 o 
   5   2   7       83.69       89.21     13.72 o 
   6   2   7      645.97      618.63     16.05 o 
   7   2   7     1062.32     1049.40     18.77 o 
   8   2   7      239.51      200.16     15.73 o 
   9   2   7       15.44        9.67     25.28 o 
  10   2   7        1.28        0.35     19.16 o 
  11   2   7        6.89        1.52     21.48 o 
 -15   3   7       67.71       54.45     20.97 o 
 -14   3   7       32.82       46.00     19.15 o 
 -13   3   7       41.03       30.44     18.49 o 
 -12   3   7       15.38       26.05     18.25 o 
 -11   3   7      110.97      102.23     14.95 o 
 -10   3   7       83.64       89.38     15.07 o 
  -9   3   7      327.89      310.54     16.43 o 
  -8   3   7      101.53      100.75     13.37 o 
  -7   3   7       63.37       52.56     11.46 o 
  -6   3   7       19.25       15.33     10.67 o 
  -5   3   7       68.84       64.77     10.15 o 
  -4   3   7      129.59      119.61      9.31 o 
  -3   3   7      356.03      364.06     10.54 o 
  -2   3   7       58.74       58.96     10.07 o 
  -1   3   7      154.62      162.08     10.63 o 
   0   3   7      157.85      156.87      9.37 o 
   1   3   7       47.96       56.06      8.84 o 
   2   3   7       36.74       24.51      9.99 o 
   3   3   7        0.45        1.02     11.15 o 
   4   3   7      368.72      367.89     13.85 o 
   5   3   7      107.66      120.84     14.93 o 
   6   3   7       22.46       27.32     14.28 o 
   7   3   7      578.98      543.60     18.57 o 
   8   3   7       47.78       49.42     15.13 o 
   9   3   7        0.04        1.88     33.96 o 
  10   3   7        2.50        8.77     19.68 o 
  11   3   7       71.03       61.24     20.41 o 
 -14   4   7       17.58       11.88     20.23 o 
 -13   4   7        0.33        9.67     20.19 o 
 -12   4   7       17.13       14.74     16.22 o 
 -11   4   7        0.84        2.50     15.31 o 
 -10   4   7       36.01       40.48     13.98 o 
  -9   4   7       22.77       26.56     12.42 o 
  -8   4   7      551.84      564.95     13.98 o 
  -7   4   7      910.57      914.77     15.18 o 
  -6   4   7      229.34      236.97     11.62 o 
  -5   4   7      203.79      196.75     10.80 o 
  -4   4   7        1.64        4.36     11.65 o 
  -3   4   7       18.61       19.66     12.20 o 
  -2   4   7       57.22       65.15     12.04 o 
  -1   4   7      202.49      218.01     13.07 o 
   0   4   7      318.55      322.78     13.61 o 
   1   4   7       34.13       36.70      9.68 o 
   2   4   7       14.70        9.11     11.23 o 
   3   4   7        1.22       11.94     14.06 o 
   4   4   7      130.89      128.31     12.99 o 
   5   4   7       13.14       20.00     12.83 o 
   6   4   7      459.04      429.12     16.38 o 
   7   4   7        0.20        1.22     13.18 o 
   8   4   7        0.01        3.47     15.00 o 
   9   4   7       84.68       94.12     19.50 o 
  10   4   7       12.39        7.20     20.21 o 
 -12   5   7       20.70       28.27     23.80 o 
 -11   5   7       32.29       43.13     22.49 o 
 -10   5   7       13.66       19.96     21.84 o 
  -9   5   7       27.49       40.54     22.90 o 
  -8   5   7        4.44        6.51     18.04 o 
  -7   5   7        3.73        7.39     18.01 o 
  -6   5   7        7.11       11.41     18.73 o 
  -5   5   7        4.18       11.52     17.26 o 
  -4   5   7        5.56        0.00     15.13 o 
  -3   5   7       13.12       10.43     12.47 o 
  -2   5   7       62.10       56.45     13.04 o 
  -1   5   7        0.91        7.80     13.12 o 
   0   5   7      155.55      154.63     13.47 o 
   1   5   7      172.00      161.30     16.26 o 
   2   5   7       18.28       11.91     15.48 o 
   3   5   7       24.93       29.05     17.73 o 
   4   5   7        7.40       22.39     18.36 o 
   5   5   7       19.28       18.98     20.10 o 
   6   5   7        8.09        7.28     18.76 o 
   7   5   7        2.41       14.54     18.89 o 
   8   5   7        0.21        0.00     28.33 o 
  -8   6   7        4.04       25.26     24.13 o 
  -7   6   7       17.21       19.52     21.52 o 
  -6   6   7        4.41       13.58     21.80 o 
  -5   6   7       32.25       41.36     19.44 o 
  -4   6   7        6.59        2.16     17.96 o 
  -3   6   7        1.31        7.96     17.17 o 
  -2   6   7       20.38       34.89     15.82 o 
  -1   6   7       83.88       80.73     15.32 o 
   0   6   7       36.93       30.33     19.65 o 
   1   6   7        2.27        5.67     17.84 o 
   2   6   7       69.34       85.46     16.96 o 
   3   6   7        1.28        9.94     19.60 o 
   4   6   7       30.84       45.38     20.69 o 
 -16   0   8       28.67       28.87     34.90 o 
 -14   0   8        0.22        9.30     65.41 o 
 -12   0   8      692.51      691.66     41.97 o 
 -10   0   8       79.94       72.05     17.24 o 
  -8   0   8     1216.18     1269.30     21.29 o 
  -6   0   8      153.71      139.46      9.85 o 
  -4   0   8     1766.23     1848.61     31.62 o 
  -2   0   8     3138.59     3148.75     34.38 o 
   0   0   8     3414.64     3464.90     43.75 o 
   2   0   8        1.17        2.63      7.92 o 
   4   0   8        0.97        1.89     32.30 o 
   6   0   8        3.26        0.00     27.20 o 
   8   0   8      163.17      141.79     29.23 o 
  10   0   8       99.92      121.32     29.72 o 
  12   0   8      136.11      225.15     48.18 o 
 -17   1   8        7.60       15.77     23.40 o 
 -16   1   8        6.80       14.99     25.03 o 
 -15   1   8       19.55       29.38     24.82 o 
 -14   1   8        8.75       17.17     24.66 o 
 -13   1   8      161.87      152.92     25.37 o 
 -12   1   8       56.62       62.41     18.48 o 
 -11   1   8      411.58      397.06     14.84 o 
 -10   1   8        3.75        4.15     12.34 o 
  -9   1   8       68.26       72.96     12.65 o 
  -8   1   8        0.89        2.50     11.83 o 
  -7   1   8      226.27      233.92     12.24 o 
  -6   1   8       10.89       12.61     10.89 o 
  -5   1   8      278.33      292.17     13.82 o 
  -4   1   8        0.08        2.94     13.66 o 
  -3   1   8       93.77      110.75     14.49 o 
  -2   1   8      257.23      268.62     18.95 o 
  -1   1   8      358.32      349.37     10.84 o 
   0   1   8      937.21      946.78     12.98 o 
   1   1   8      998.52     1032.49     15.06 o 
   3   1   8       81.20       80.12     13.76 o 
   4   1   8        2.83       13.72     16.37 o 
   5   1   8      101.25       78.23     26.30 o 
   6   1   8        6.05        9.48     18.03 o 
   7   1   8       17.29       12.97     19.97 o 
   8   1   8       53.09       46.11     19.96 o 
   9   1   8       47.36       34.41     19.66 o 
  10   1   8       85.85       70.78     20.62 o 
  11   1   8        0.60        2.50     28.33 o 
  12   1   8        2.71        2.58     41.64 o 
 -16   2   8        0.94        4.20     20.14 o 
 -15   2   8       67.36       69.56     20.49 o 
 -14   2   8        3.96        9.34     17.81 o 
 -13   2   8       15.58       21.63     16.81 o 
 -12   2   8        0.08        1.99     15.73 o 
 -11   2   8       62.30       61.50     13.78 o 
 -10   2   8        4.67        9.47     13.85 o 
  -9   2   8        6.02        0.00     13.72 o 
  -8   2   8      157.59      168.88     14.63 o 
  -7   2   8      854.12      833.60     17.76 o 
  -6   2   8     2401.94     2370.54     35.46 o 
  -5   2   8       17.45       15.68     11.01 o 
  -4   2   8     2338.02     2366.22     18.28 o 
  -3   2   8        9.54        6.45      7.56 o 
  -2   2   8      115.18      111.21      8.15 o 
  -1   2   8      240.91      221.17      8.89 o 
   0   2   8        2.87        0.00      7.33 o 
   1   2   8        0.58        0.00     10.31 o 
   2   2   8       84.35       99.85     12.21 o 
   3   2   8        1.63        8.97     14.03 o 
   4   2   8      310.46      303.29     16.80 o 
   5   2   8       11.79       12.32     14.03 o 
   6   2   8      295.28      280.59     15.16 o 
   7   2   8      474.47      460.59     16.20 o 
   8   2   8       33.32       21.63     13.64 o 
   9   2   8      140.13      126.16     19.53 o 
  10   2   8       30.25       35.03     23.02 o 
  11   2   8        0.48        8.28     25.50 o 
  12   2   8        3.22        8.69     32.15 o 
 -15   3   8       50.34       46.96     20.64 o 
 -14   3   8        0.01        3.59     27.44 o 
 -13   3   8       54.79       66.27     20.16 o 
 -12   3   8        0.48        0.00     14.77 o 
 -11   3   8       29.81       26.27     14.72 o 
 -10   3   8        0.00        1.35     15.65 o 
  -9   3   8        0.06        5.48     15.97 o 
  -8   3   8       14.16       18.47     12.39 o 
  -7   3   8        7.22        3.76     11.78 o 
  -6   3   8      137.57      131.75     11.51 o 
  -5   3   8        7.02        0.00     10.46 o 
  -4   3   8       15.61       14.40      9.26 o 
  -3   3   8       25.40       32.68      9.89 o 
  -2   3   8        0.35        1.98     10.24 o 
  -1   3   8      145.50      133.64     10.81 o 
   0   3   8       31.75       29.78      9.22 o 
   1   3   8       13.78       14.71      9.06 o 
   2   3   8        9.81        7.88     11.47 o 
   3   3   8      493.65      457.71     14.88 o 
   4   3   8      269.24      264.28     14.26 o 
   5   3   8      229.98      206.71     18.30 o 
   6   3   8      168.80      163.27     15.71 o 
   7   3   8      200.25      197.27     16.48 o 
   8   3   8       46.61       44.17     15.26 o 
   9   3   8        0.41        5.30     19.71 o 
  10   3   8       17.81        2.58     20.29 o 
  11   3   8        3.47        0.00     18.73 o 
 -14   4   8       22.42       12.08     21.38 o 
 -13   4   8       50.98       48.15     21.41 o 
 -12   4   8        5.49        0.00     20.65 o 
 -11   4   8        0.00        7.50     15.04 o 
 -10   4   8       41.20       41.80     14.51 o 
  -9   4   8       13.83       20.17     12.74 o 
  -8   4   8      130.75      134.50     11.69 o 
  -7   4   8       34.38       28.82     11.09 o 
  -6   4   8        7.80       10.21     10.54 o 
  -5   4   8       12.52       15.27     10.49 o 
  -4   4   8       77.72       90.91     12.41 o 
  -3   4   8       70.67       70.12     12.74 o 
  -2   4   8        6.30        0.00     12.61 o 
  -1   4   8       64.20       66.84     12.17 o 
   0   4   8       11.22       17.98     11.86 o 
   1   4   8       28.39       42.03     10.18 o 
   2   4   8        3.81       17.74     13.06 o 
   3   4   8       68.12       65.76     14.23 o 
   4   4   8        0.15        0.00     14.27 o 
   5   4   8      116.35      107.31     13.68 o 
   6   4   8        6.11        6.50     13.48 o 
   7   4   8       10.80       18.75     14.59 o 
   8   4   8        2.08        6.28     20.76 o 
   9   4   8        9.31        4.10     18.89 o 
 -12   5   8       29.49       48.45     22.86 o 
 -11   5   8       50.14       38.15     22.42 o 
 -10   5   8        1.97        9.40     22.58 o 
  -9   5   8       27.20       18.41     18.12 o 
  -8   5   8       10.31       21.79     18.86 o 
  -7   5   8       18.04       12.10     19.27 o 
  -6   5   8        5.83        3.03     19.99 o 
  -5   5   8       16.84       22.79     17.58 o 
  -4   5   8       10.25        6.09     14.04 o 
  -3   5   8        9.57        5.66     13.09 o 
  -2   5   8       14.86        9.28     12.64 o 
  -1   5   8       11.48        6.28     12.51 o 
   0   5   8       15.01        6.20     12.87 o 
   1   5   8       24.67       13.10     14.28 o 
   2   5   8       61.31       48.57     14.92 o 
   3   5   8       66.82       71.05     19.24 o 
   4   5   8       61.28       63.74     19.39 o 
   5   5   8        0.29        2.93     17.80 o 
   6   5   8       40.68       37.82     19.16 o 
   7   5   8        0.32        4.66     20.51 o 
  -8   6   8        0.92       11.03     22.97 o 
  -7   6   8        6.65        3.68     19.58 o 
  -6   6   8        5.09       16.65     19.58 o 
  -5   6   8        1.05       10.37     20.48 o 
  -4   6   8       18.14       16.61     18.69 o 
  -3   6   8        5.02       15.35     19.15 o 
  -2   6   8        7.17        7.91     15.06 o 
  -1   6   8        0.26        5.49     18.27 o 
   0   6   8        0.44        0.00     21.93 o 
   1   6   8        7.68       10.89     15.47 o 
   2   6   8       69.24       74.05     16.80 o 
   3   6   8       23.07       27.77     19.87 o 
 -17   0   9       71.03       96.89     35.96 o 
 -15   0   9        0.06       10.90     38.46 o 
 -13   0   9      195.00      170.38     36.83 o 
 -11   0   9      194.61      195.61     18.73 o 
  -9   0   9      389.38      396.52     17.10 o 
  -7   0   9        3.29        1.86      9.45 o 
  -5   0   9      816.46      860.18     31.06 o 
  -3   0   9       42.39       41.84     17.95 o 
  -1   0   9      179.38      187.01     29.12 o 
   3   0   9        6.66        8.49     11.71 o 
   5   0   9       53.44       79.91     39.91 o 
   7   0   9       16.69        8.69     27.64 o 
   9   0   9      212.89      206.44     33.49 o 
  11   0   9       14.07        2.42     27.74 o 
 -17   1   9       41.78       50.01     25.02 o 
 -16   1   9        6.91       13.44     27.77 o 
 -15   1   9       91.41      101.31     20.47 o 
 -14   1   9        1.25        5.41     22.34 o 
 -13   1   9        5.94        8.51     19.41 o 
 -12   1   9       28.17       38.22     17.27 o 
 -11   1   9       25.86       27.90     12.89 o 
 -10   1   9        9.63       11.68     12.68 o 
  -9   1   9       33.86       33.29     13.11 o 
  -8   1   9      161.84      163.74      6.94 o 
  -7   1   9        0.33        6.78     11.94 o 
  -6   1   9     1277.16     1275.25     22.14 o 
  -5   1   9      212.54      211.25     19.02 o 
  -4   1   9     1099.30     1133.66     20.57 o 
  -2   1   9      486.03      493.13      9.70 o 
  -1   1   9      367.89      392.61     11.05 o 
   0   1   9      225.52      240.85     10.57 o 
   1   1   9      804.59      814.23     14.08 o 
   2   1   9       38.03       40.64     10.53 o 
   3   1   9      356.65      371.33     16.84 o 
   4   1   9       31.79       34.65     16.53 o 
   5   1   9        4.35        3.10     17.59 o 
   6   1   9       10.05        0.00     21.65 o 
   7   1   9       27.13       41.01     18.87 o 
   8   1   9        1.67        1.65     19.04 o 
   9   1   9      128.60       93.71     20.99 o 
  10   1   9        1.73       17.75     21.65 o 
  11   1   9       13.06       29.53     26.46 o 
 -16   2   9        4.52       10.52     21.33 o 
 -15   2   9        7.25        6.94     19.71 o 
 -14   2   9       33.92       23.74     20.05 o 
 -13   2   9       38.86       22.24     18.66 o 
 -12   2   9      372.25      368.19     16.71 o 
 -11   2   9      173.47      176.61     15.40 o 
 -10   2   9      114.69      108.00     15.28 o 
  -9   2   9        5.05        7.45     14.51 o 
  -8   2   9      113.90       96.75     14.68 o 
  -7   2   9      283.22      295.02     16.01 o 
  -6   2   9      311.57      321.25     14.19 o 
  -5   2   9      308.31      328.14     13.83 o 
  -4   2   9      581.18      604.23     13.58 o 
  -3   2   9       16.81       11.05      8.37 o 
  -2   2   9       76.17       82.49      8.31 o 
  -1   2   9        0.08        0.00      7.76 o 
   0   2   9       83.48       84.58      7.84 o 
   1   2   9      347.99      362.29     12.81 o 
   2   2   9        1.35        5.25     12.35 o 
   3   2   9       13.30       11.91     14.77 o 
   4   2   9      633.19      628.50     19.34 o 
   5   2   9       58.26       55.87     15.02 o 
   6   2   9       82.29       69.59     14.06 o 
   7   2   9       27.01       20.94     13.77 o 
   8   2   9       94.76       98.92     14.53 o 
   9   2   9       58.62       55.03     17.40 o 
  10   2   9        0.78       15.79     20.56 o 
  11   2   9       38.02       56.30     25.94 o 
 -15   3   9       60.34       86.56     19.94 o 
 -14   3   9       10.60       17.49     19.49 o 
 -13   3   9        0.62       17.53     19.02 o 
 -12   3   9      162.09      162.26     15.76 o 
 -11   3   9       25.35       29.70     15.26 o 
 -10   3   9     1627.09     1680.35     25.09 o 
  -9   3   9      986.95      978.93     19.08 o 
  -8   3   9      173.77      164.84     13.39 o 
  -7   3   9      504.15      510.64     15.09 o 
  -6   3   9        1.36        6.94     12.04 o 
  -5   3   9        9.34       10.12     11.16 o 
  -4   3   9       24.83       28.00      9.99 o 
  -3   3   9       19.04       19.34     10.58 o 
  -2   3   9       73.46       65.43     10.88 o 
  -1   3   9       21.19       17.87      9.58 o 
   0   3   9        5.84        1.24      9.18 o 
   1   3   9      137.61      142.27     11.81 o 
   2   3   9       42.18       38.51     13.60 o 
   3   3   9     1457.33     1399.68     23.01 o 
   4   3   9       47.96       33.75     16.36 o 
   5   3   9      591.58      591.75     21.53 o 
   6   3   9       56.97       62.49     15.26 o 
   7   3   9        8.44        6.69     15.89 o 
   8   3   9       15.11       24.01     15.17 o 
   9   3   9       33.10       37.51     19.01 o 
  10   3   9        0.53        4.62     24.71 o 
 -14   4   9        2.85        9.46     27.21 o 
 -13   4   9        6.38       18.84     25.96 o 
 -12   4   9       12.53       10.81     16.51 o 
 -11   4   9       52.32       51.23     18.46 o 
 -10   4   9       54.25       53.45     15.63 o 
  -9   4   9        3.73        5.90     12.81 o 
  -8   4   9        2.82        0.76     11.55 o 
  -7   4   9        3.29        5.84     11.22 o 
  -6   4   9        2.17        4.43     10.87 o 
  -5   4   9        8.49        1.20     13.30 o 
  -4   4   9      424.60      431.62     13.57 o 
  -3   4   9      131.62      130.19     13.14 o 
  -2   4   9        0.64        9.21     12.86 o 
  -1   4   9       37.59       39.99     10.62 o 
   0   4   9        6.10        7.54     11.69 o 
   1   4   9       53.62       51.14     12.86 o 
   2   4   9       49.21       53.87     13.84 o 
   3   4   9      192.70      174.04     15.42 o 
   4   4   9        1.54        0.99     14.30 o 
   5   4   9       34.56       38.88     13.31 o 
   6   4   9       23.03        9.82     14.19 o 
   7   4   9        0.00        1.53     15.41 o 
   8   4   9       30.90       38.05     18.09 o 
 -11   5   9        0.47       16.05     23.30 o 
 -10   5   9        1.96        0.00     19.74 o 
  -9   5   9        0.10        1.49     18.15 o 
  -8   5   9       39.67       43.76     18.91 o 
  -7   5   9       20.66       17.18     18.95 o 
  -5   5   9       21.09       14.13     19.91 o 
  -4   5   9        4.51        0.44     14.33 o 
  -3   5   9       31.26       29.13     12.81 o 
  -2   5   9       73.58       70.37     13.11 o 
  -1   5   9        5.34       10.76     12.96 o 
   0   5   9       63.36       54.80     14.50 o 
   1   5   9       75.71       62.86     14.34 o 
   2   5   9       10.37        7.00     18.54 o 
   3   5   9        1.62        0.00     19.01 o 
   4   5   9        2.19        0.18     18.95 o 
   5   5   9        3.68        3.74     20.83 o 
   6   5   9        0.21        6.14     19.49 o 
  -7   6   9        0.00        0.00     20.10 o 
  -6   6   9       13.98       17.92     20.21 o 
  -5   6   9        1.17        2.16     21.61 o 
  -4   6   9        6.80        1.02     19.66 o 
  -3   6   9        8.17        9.30     20.58 o 
  -2   6   9        6.97       10.65     17.50 o 
  -1   6   9       40.68       36.85     18.02 o 
   0   6   9        6.01       10.50     17.61 o 
   1   6   9        0.46       12.07     17.85 o 
   2   6   9       73.42       78.47     20.04 o 
 -16   0  10       57.37       75.75     40.10 o 
 -14   0  10       10.34       14.98     34.05 o 
 -12   0  10       43.77       47.19     16.98 o 
 -10   0  10       31.44       36.40     14.19 o 
  -8   0  10      167.12      179.04     12.51 o 
  -6   0  10      159.71      181.70     27.80 o 
  -4   0  10       25.64       16.57     25.94 o 
  -2   0  10        1.85        0.00     30.76 o 
   0   0  10       19.71       36.45     11.49 o 
   2   0  10        0.59        0.00      5.57 o 
   4   0  10       84.07       93.68     15.58 o 
   6   0  10       50.76       50.03     40.09 o 
   8   0  10       48.44       56.84     28.64 o 
  10   0  10        0.31        5.60     30.48 o 
 -17   1  10       16.37       18.34     26.16 o 
 -16   1  10       10.46        0.00     38.49 o 
 -15   1  10       71.97       66.42     25.22 o 
 -14   1  10        1.31        2.68     17.15 o 
 -13   1  10       15.50       23.36     17.42 o 
 -12   1  10       13.50       16.20     12.58 o 
 -11   1  10      116.38      112.33     13.87 o 
 -10   1  10       68.38       50.25     13.78 o 
  -9   1  10      104.35      107.37     14.03 o 
  -8   1  10       78.17       83.72     13.31 o 
  -7   1  10      595.22      618.86     22.95 o 
  -6   1  10        3.32        3.15     20.86 o 
  -5   1  10      474.71      473.65     18.88 o 
  -4   1  10      250.69      255.99     17.80 o 
  -3   1  10        7.85        5.41     15.62 o 
  -2   1  10      167.93      167.12      6.58 o 
  -1   1  10     1182.62     1199.66     20.09 o 
   0   1  10      375.05      396.94     11.92 o 
   1   1  10      204.20      204.16     11.13 o 
   2   1  10      250.56      245.57     14.58 o 
   3   1  10      228.13      225.15     16.31 o 
   4   1  10      149.37      146.85     17.23 o 
   5   1  10        0.06        0.00     16.98 o 
   6   1  10       62.16       43.47     16.78 o 
   7   1  10      133.55      142.21     16.63 o 
   8   1  10        2.59        1.15     23.44 o 
   9   1  10       31.51        9.61     24.10 o 
  10   1  10        6.21       12.57     21.74 o 
  11   1  10      126.54      121.35     29.11 o 
 -16   2  10        9.31       14.32     26.94 o 
 -15   2  10       29.98       25.23     19.62 o 
 -14   2  10       71.87       78.24     20.41 o 
 -13   2  10       50.12       41.44     19.45 o 
 -12   2  10       97.41       98.29     14.57 o 
 -11   2  10       26.09       37.50     14.90 o 
 -10   2  10      296.33      285.27     17.00 o 
  -9   2  10       35.63       27.38     14.95 o 
  -8   2  10       67.76       59.08     15.22 o 
  -7   2  10       65.07       62.94     13.79 o 
  -6   2  10      272.71      275.65     15.03 o 
  -5   2  10      322.35      324.84     16.81 o 
  -4   2  10        0.05        3.06      7.20 o 
  -3   2  10       93.97       92.50      8.98 o 
  -2   2  10      171.21      168.47      8.66 o 
  -1   2  10      113.26      105.96      8.09 o 
   0   2  10      120.58      127.96     12.49 o 
   1   2  10       82.35      103.09     12.04 o 
   2   2  10      158.68      153.52     13.69 o 
   3   2  10      681.09      694.93     19.81 o 
   4   2  10      138.71      143.06     16.40 o 
   5   2  10        4.33        7.19     14.42 o 
   6   2  10       63.29       57.96     15.02 o 
   7   2  10       51.52       45.78     14.39 o 
   8   2  10       54.02       46.26     14.44 o 
   9   2  10        3.01       11.19     24.12 o 
  10   2  10        6.23        4.63     34.68 o 
 -15   3  10        0.28        0.00     23.31 o 
 -14   3  10       26.76       32.82     20.82 o 
 -13   3  10       63.25       62.25     20.20 o 
 -12   3  10       97.43       99.41     16.11 o 
 -11   3  10       22.57       22.74     15.55 o 
 -10   3  10      968.19      982.22     21.70 o 
  -9   3  10      107.31      102.67     14.97 o 
  -8   3  10     1071.85     1060.68     18.57 o 
  -7   3  10      496.66      482.47     15.68 o 
  -6   3  10       34.81       43.17     12.07 o 
  -5   3  10      133.69      135.99     13.04 o 
  -4   3  10      430.56      431.61     13.16 o 
  -3   3  10       43.01       37.49     10.74 o 
  -2   3  10       43.13       39.91     10.73 o 
  -1   3  10       68.04       81.18     10.16 o 
   0   3  10        7.75        6.86      9.40 o 
   1   3  10       19.96       37.70     13.10 o 
   2   3  10      255.69      241.11     15.48 o 
   3   3  10      113.02       95.24     15.95 o 
   4   3  10     1238.74     1256.06     25.79 o 
   5   3  10      121.23      127.89     17.51 o 
   6   3  10       66.38       67.27     16.19 o 
   7   3  10        0.29        6.36     15.60 o 
   8   3  10        3.95       16.02     19.69 o 
   9   3  10        5.94        4.00     19.15 o 
 -13   4  10        0.07        7.65     22.84 o 
 -12   4  10       60.43       76.34     18.50 o 
 -11   4  10        3.05        6.78     17.07 o 
 -10   4  10       33.18       35.44     14.18 o 
  -9   4  10      171.98      154.32     14.81 o 
  -8   4  10       49.11       43.95     14.03 o 
  -7   4  10        0.19        2.42     13.37 o 
  -6   4  10       52.13       55.24     13.72 o 
  -5   4  10      121.32      101.39     14.78 o 
  -4   4  10       61.01       64.07     12.38 o 
  -3   4  10       60.09       71.29     12.55 o 
  -2   4  10        0.66        2.59     11.65 o 
  -1   4  10       71.67       57.85     12.21 o 
   0   4  10       33.48       32.35     11.65 o 
   1   4  10       39.16       43.33     12.57 o 
   2   4  10       70.76       75.50     14.31 o 
   3   4  10        0.18        0.18     14.25 o 
   4   4  10      254.10      276.78     17.35 o 
   5   4  10        7.40       14.01     13.48 o 
   6   4  10        0.51        0.00     15.12 o 
   7   4  10        4.02        5.08     15.54 o 
   8   4  10       15.72       27.22     21.39 o 
 -11   5  10       43.79       56.33     19.91 o 
 -10   5  10        4.50        1.39     21.87 o 
  -9   5  10        7.33        4.58     18.08 o 
  -8   5  10       23.60       34.90     17.87 o 
  -7   5  10        5.55       11.25     18.44 o 
  -6   5  10       21.68       18.54     19.91 o 
  -5   5  10       10.66       14.38     16.13 o 
  -4   5  10       29.64       25.08     14.66 o 
  -3   5  10      199.60      170.27     15.90 o 
  -2   5  10        1.54        0.37     12.42 o 
  -1   5  10        3.79        0.00     14.17 o 
   0   5  10        8.86        4.44     13.49 o 
   1   5  10        5.55       10.93     17.89 o 
   2   5  10        5.39        4.76     18.12 o 
   3   5  10       23.07       25.96     19.38 o 
   4   5  10        0.77        5.94     20.19 o 
   5   5  10       31.96       35.47     20.08 o 
  -7   6  10        0.31        3.10     22.33 o 
  -6   6  10        0.00        2.69     21.12 o 
  -5   6  10        9.84       18.00     20.60 o 
  -4   6  10        0.02        6.67     18.62 o 
  -3   6  10        3.83       17.77     18.66 o 
  -2   6  10        0.09       11.83     20.79 o 
  -1   6  10        2.49        0.00     41.22 o 
   0   6  10        9.26        9.05     19.19 o 
   1   6  10        5.15       13.33     18.62 o 
 -17   0  11       13.31        8.48     40.98 o 
 -15   0  11       38.10       39.74     39.27 o 
 -13   0  11       33.31       28.65     33.93 o 
 -11   0  11        0.20        7.18     35.89 o 
  -9   0  11       70.75       61.84     12.07 o 
  -7   0  11      317.15      321.28     35.59 o 
  -5   0  11      250.85      233.05     30.20 o 
  -3   0  11       39.40       39.84     34.58 o 
  -1   0  11      104.05      101.90     34.71 o 
   1   0  11      132.88      128.81     19.84 o 
   3   0  11      402.85      399.08     45.72 o 
   5   0  11       19.90       22.48     42.21 o 
   7   0  11        8.94        5.74     27.61 o 
   9   0  11       48.04       71.34     33.72 o 
 -16   1  11        3.25       13.36     31.54 o 
 -15   1  11      102.15       95.96     28.24 o 
 -14   1  11       38.67       44.69     25.57 o 
 -13   1  11        9.21       22.06     23.95 o 
 -12   1  11       39.30       28.99     13.29 o 
 -11   1  11       25.90       19.59     13.48 o 
 -10   1  11        0.28        4.63     13.78 o 
  -9   1  11        0.05        0.76     13.72 o 
  -8   1  11        0.19        0.00     18.32 o 
  -7   1  11      366.12      335.20     23.97 o 
  -6   1  11       13.50       16.80     21.56 o 
  -5   1  11       37.99       41.39     18.58 o 
  -4   1  11       47.99       48.19     18.12 o 
  -3   1  11      101.31      105.35     22.32 o 
  -2   1  11      305.95      326.72     17.34 o 
  -1   1  11      304.58      341.32     18.49 o 
   0   1  11        0.31        0.00      9.68 o 
   1   1  11        0.90        2.16      9.88 o 
   2   1  11        0.00        3.57     12.35 o 
   3   1  11       14.87       11.07     13.33 o 
   4   1  11       18.39       16.56     15.33 o 
   5   1  11       35.47       35.60     28.52 o 
   6   1  11      142.82      109.59     23.84 o 
   7   1  11      156.83      134.13     21.76 o 
   8   1  11       44.73       32.39     21.70 o 
   9   1  11        3.49        2.01     30.10 o 
  10   1  11        0.00        4.38     25.13 o 
 -16   2  11       25.38       30.38     29.98 o 
 -15   2  11       19.96       20.15     27.55 o 
 -14   2  11       54.52       48.75     20.57 o 
 -13   2  11      128.22      125.17     19.56 o 
 -12   2  11      165.66      137.05     15.64 o 
 -11   2  11       79.54       89.28     15.68 o 
 -10   2  11     1089.52     1088.17     22.12 o 
  -9   2  11       86.00       69.53     15.69 o 
  -8   2  11      188.06      187.46     16.82 o 
  -7   2  11       91.45       78.87     14.76 o 
  -6   2  11       33.38       28.66     16.45 o 
  -5   2  11       30.85       21.65     14.73 o 
  -4   2  11       11.15       11.46      7.15 o 
  -3   2  11       19.05       21.39      9.15 o 
  -2   2  11      392.33      380.37     10.61 o 
  -1   2  11        0.08        2.76      6.12 o 
   0   2  11      149.18      144.30     12.98 o 
   1   2  11      870.47      889.79     18.18 o 
   2   2  11       49.27       42.67     13.43 o 
   3   2  11      113.16       98.03     15.80 o 
   4   2  11      340.03      308.14     17.84 o 
   5   2  11      155.44      155.55     15.81 o 
   6   2  11        2.48        0.68     15.08 o 
   7   2  11       25.87       21.84     16.55 o 
   8   2  11        2.73       11.93     18.82 o 
   9   2  11       14.10       20.52     26.25 o 
 -15   3  11        1.62       10.11     21.06 o 
 -14   3  11       41.12       40.41     21.13 o 
 -13   3  11        0.61        0.00     20.77 o 
 -12   3  11       37.86       30.02     15.89 o 
 -11   3  11       84.54       71.07     15.66 o 
 -10   3  11      128.93      136.72     15.15 o 
  -9   3  11      841.37      843.97     19.55 o 
  -8   3  11      347.73      340.58     15.71 o 
  -7   3  11       38.41       31.44     13.51 o 
  -6   3  11        5.19        1.72     13.14 o 
  -5   3  11       15.91       13.28     12.77 o 
  -4   3  11       59.95       53.87     11.14 o 
  -3   3  11       18.84       16.66     10.59 o 
  -2   3  11      133.77      127.57     10.15 o 
  -1   3  11       62.76       79.86      9.77 o 
   0   3  11      384.96      405.87     13.86 o 
   1   3  11      132.18      139.54     15.19 o 
   2   3  11      344.51      345.24     18.37 o 
   3   3  11     1006.45     1010.75     22.93 o 
   4   3  11      366.28      386.28     20.38 o 
   5   3  11       71.15       45.15     18.15 o 
   6   3  11       11.96       13.53     15.89 o 
   7   3  11        1.85        4.49     15.62 o 
   8   3  11        0.02        6.86     23.70 o 
 -13   4  11       75.08       68.28     18.97 o 
 -12   4  11       10.75       11.03     17.12 o 
 -11   4  11       80.60       78.30     18.20 o 
 -10   4  11       28.78       23.54     14.60 o 
  -9   4  11       12.81       18.07     14.24 o 
  -8   4  11       23.34       22.20     14.10 o 
  -7   4  11       23.07       22.95     14.39 o 
  -6   4  11      105.17       97.49     15.21 o 
  -5   4  11      107.96       83.27     14.76 o 
  -4   4  11        4.76        4.90     15.13 o 
  -3   4  11      699.05      664.11     15.62 o 
  -2   4  11      155.79      157.57     11.46 o 
  -1   4  11       44.63       36.59     13.85 o 
   0   4  11        1.98        4.46     14.98 o 
   1   4  11       29.02       27.61     15.56 o 
   2   4  11        0.29        0.00     14.15 o 
   3   4  11       58.74       67.28     14.98 o 
   4   4  11       80.49       80.25     16.20 o 
   5   4  11       29.45       30.23     16.07 o 
   6   4  11       17.56       12.98     15.29 o 
   7   4  11        0.21        0.00     15.65 o 
 -11   5  11        0.00        4.77     23.89 o 
 -10   5  11        1.58        9.82     22.35 o 
  -9   5  11        2.14        9.77     17.98 o 
  -8   5  11        3.49        0.18     18.65 o 
  -7   5  11       17.73       21.02     18.64 o 
  -6   5  11        9.26       13.39     18.45 o 
  -5   5  11       36.94       41.49     16.84 o 
  -4   5  11      154.39      151.18     15.41 o 
  -3   5  11       16.12        2.57     14.81 o 
  -2   5  11       11.58       12.41     18.49 o 
  -1   5  11       76.21       64.37     16.37 o 
   0   5  11        6.24       11.11     16.26 o 
   1   5  11        2.38       12.81     18.59 o 
   2   5  11        1.16        3.05     19.38 o 
   3   5  11       33.10       34.26     18.87 o 
   4   5  11        6.73        4.21     21.22 o 
  -5   6  11        5.77       20.85     21.44 o 
  -4   6  11        1.75        5.01     20.69 o 
  -3   6  11        0.05        0.00     25.04 o 
  -2   6  11        0.28        9.60     24.83 o 
  -1   6  11        0.01        1.55     25.71 o 
 -16   0  12        6.07       21.64     35.91 o 
 -14   0  12       84.67       45.99     36.46 o 
 -12   0  12       19.06       29.33     33.94 o 
 -10   0  12        0.85        0.00     36.61 o 
  -8   0  12       37.50       44.57     32.56 o 
  -6   0  12       76.38       93.33     30.67 o 
  -4   0  12       78.60       55.60     27.01 o 
  -2   0  12      110.98      115.56     40.89 o 
   0   0  12       45.72       34.11     12.85 o 
   2   0  12       26.71       36.33     39.44 o 
   4   0  12       22.95       14.88     40.49 o 
   8   0  12        3.50       24.31     33.54 o 
 -16   1  12        0.49        0.00     27.08 o 
 -15   1  12        0.17        8.25     30.05 o 
 -14   1  12       96.85       93.43     26.43 o 
 -13   1  12       13.19       25.89     26.38 o 
 -12   1  12        4.28        0.00     17.76 o 
 -11   1  12       21.08        7.12     18.52 o 
 -10   1  12       25.45       25.24     13.96 o 
  -9   1  12        4.32       11.29     14.76 o 
  -8   1  12      124.84      156.08     24.24 o 
  -7   1  12     1179.75     1108.69     31.71 o 
  -6   1  12      106.66      111.12     20.98 o 
  -5   1  12      112.83      130.47     20.26 o 
  -4   1  12      140.17      121.62     18.80 o 
  -3   1  12      797.27      769.67     13.57 o 
  -2   1  12      120.90      137.58     17.28 o 
  -1   1  12        5.26        7.22     16.70 o 
   0   1  12        1.79        7.94      9.77 o 
   1   1  12       29.71       16.67      9.51 o 
   2   1  12       19.54       26.83     27.73 o 
   3   1  12        4.41        6.86     27.80 o 
   4   1  12       14.84       14.20     27.87 o 
   5   1  12      190.68      162.72     32.12 o 
   6   1  12       37.04       32.35     24.44 o 
   7   1  12        2.83        2.63     20.39 o 
   8   1  12       17.29        8.53     21.41 o 
   9   1  12       15.91       44.46     22.88 o 
 -16   2  12        0.14       15.21     33.75 o 
 -15   2  12       70.00       68.17     29.21 o 
 -14   2  12        0.39        2.88     26.23 o 
 -13   2  12       39.60       55.80     19.29 o 
 -12   2  12      289.99      289.38     17.63 o 
 -11   2  12        0.10        0.00     15.03 o 
 -10   2  12       75.25       76.40     15.98 o 
  -9   2  12       32.21       25.15     16.10 o 
  -8   2  12       14.20       23.36     14.89 o 
  -7   2  12      527.04      501.39     20.38 o 
  -6   2  12       32.30       42.29     17.73 o 
  -5   2  12       11.89       12.42     15.26 o 
  -4   2  12       88.21       86.22      8.15 o 
  -3   2  12       92.45       97.58      8.86 o 
  -2   2  12      184.73      195.00     17.71 o 
  -1   2  12       80.25       96.17     13.41 o 
   0   2  12      829.22      817.05     18.98 o 
   1   2  12       82.65       81.47     13.99 o 
   2   2  12       11.12        6.97     15.73 o 
   3   2  12       18.73       23.10     15.25 o 
   4   2  12        4.09        6.24     21.97 o 
   5   2  12       10.63        9.55     22.08 o 
   6   2  12       51.17       39.42     19.16 o 
   7   2  12        3.47        7.44     18.86 o 
   8   2  12        9.83       15.50     24.56 o 
   9   2  12        0.55        0.74     46.49 o 
 -15   3  12       18.36       15.11     28.30 o 
 -14   3  12       66.68       53.77     21.50 o 
 -13   3  12       40.90       37.98     16.21 o 
 -12   3  12        0.18        7.99     17.55 o 
 -11   3  12        6.78        3.69     14.67 o 
 -10   3  12      380.72      359.89     17.53 o 
  -9   3  12       11.11       11.85     13.83 o 
  -8   3  12       34.22       28.43     13.91 o 
  -7   3  12      116.89      119.39     14.51 o 
  -6   3  12       34.30       35.52     13.89 o 
  -5   3  12       73.04       73.41     14.93 o 
  -4   3  12        4.54        1.36     14.96 o 
  -3   3  12      237.76      227.75     11.99 o 
  -2   3  12       11.14        5.49     11.81 o 
  -1   3  12       10.14        9.53     11.85 o 
   0   3  12      216.35      222.69     13.26 o 
   1   3  12      147.80      151.75     15.39 o 
   2   3  12       31.57       22.89     15.46 o 
   3   3  12      217.51      218.41     21.30 o 
   4   3  12       61.81       58.42     17.15 o 
   5   3  12        4.84       13.21     17.58 o 
   6   3  12        0.01        0.17     21.08 o 
   7   3  12       19.62       11.32     19.14 o 
   8   3  12       29.65       28.70     24.79 o 
 -13   4  12        0.52        4.37     21.84 o 
 -12   4  12       22.66       21.04     17.92 o 
 -11   4  12       66.64       64.35     15.45 o 
 -10   4  12      115.35      117.02     15.27 o 
  -9   4  12       33.41       26.94     14.91 o 
  -8   4  12       25.15       27.17     14.05 o 
  -7   4  12       93.27       95.92     16.02 o 
  -6   4  12        2.00        6.69     15.20 o 
  -5   4  12      140.25      128.48     16.72 o 
  -4   4  12       60.23       63.32     16.12 o 
  -3   4  12       18.65       20.91     15.35 o 
  -2   4  12        2.48       10.35     18.36 o 
  -1   4  12      180.07      186.78     17.60 o 
   0   4  12      269.84      274.70     17.65 o 
   1   4  12        2.96       12.62     15.70 o 
   2   4  12       13.12        1.17     17.30 o 
   3   4  12        0.09        4.08     14.59 o 
   4   4  12       56.16       48.55     14.92 o 
   5   4  12        0.53        9.12     15.36 o 
   6   4  12        8.83       18.70     16.91 o 
 -10   5  12        0.00        0.75     19.57 o 
  -9   5  12       24.88       23.42     16.91 o 
  -8   5  12       15.56        7.91     22.13 o 
  -7   5  12        7.54       15.60     21.30 o 
  -6   5  12        1.62        0.00     19.10 o 
  -5   5  12        5.20        0.89     18.18 o 
  -4   5  12       10.19       14.05     26.45 o 
  -3   5  12        0.57        5.76     17.70 o 
  -2   5  12       52.39       29.71     19.90 o 
  -1   5  12        5.41       23.18     25.41 o 
   0   5  12        5.55       17.00     20.73 o 
   1   5  12        0.55        1.46     19.40 o 
   2   5  12       60.19       58.15     19.27 o 
   3   5  12        2.61        5.60     20.00 o 
 -15   0  13        5.04       17.59     39.83 o 
 -13   0  13       22.95       37.46     38.72 o 
 -11   0  13      154.08      171.32     38.78 o 
  -9   0  13      115.71       96.17     35.81 o 
  -7   0  13      467.26      445.81     37.69 o 
  -5   0  13      170.00      185.14     26.55 o 
  -3   0  13        5.29        0.00     39.22 o 
  -1   0  13        0.25        2.01     15.38 o 
   1   0  13      287.14      300.10     43.90 o 
   3   0  13       19.18       46.48     42.38 o 
   5   0  13       88.17       93.39     45.33 o 
   7   0  13        8.36        3.24     30.68 o 
   9   0  13       30.31        8.60     32.82 o 
 -16   1  13       12.77       21.08     30.59 o 
 -15   1  13      242.46      252.37     29.10 o 
 -14   1  13        0.05        6.74     29.17 o 
 -13   1  13       16.84       28.00     25.21 o 
 -12   1  13       21.46       18.12     18.87 o 
 -11   1  13       14.49       10.39     18.62 o 
 -10   1  13        0.92        3.61     20.75 o 
  -9   1  13       78.36       94.90     25.08 o 
  -8   1  13        2.31       10.79     32.45 o 
  -7   1  13       98.90       98.78     21.68 o 
  -6   1  13       23.81       28.28     20.61 o 
  -5   1  13        2.97        0.27     21.39 o 
  -4   1  13      116.41      121.88     22.24 o 
  -3   1  13       20.83       27.28     17.88 o 
  -2   1  13        2.96       10.86     17.87 o 
  -1   1  13       25.32       12.68     16.50 o 
   0   1  13      222.42      243.54     18.80 o 
   1   1  13      248.65      249.32     18.23 o 
   2   1  13       33.09       26.30     30.98 o 
   3   1  13        7.09        2.71     30.14 o 
   4   1  13       12.92       18.65     28.27 o 
   5   1  13        1.61        5.49     31.06 o 
   6   1  13       46.20       38.13     25.14 o 
   7   1  13        1.81        0.00     26.83 o 
   8   1  13        9.00       13.50     24.88 o 
 -15   2  13        0.08       17.94     39.06 o 
 -14   2  13        5.93        8.23     26.68 o 
 -13   2  13      203.91      200.48     27.83 o 
 -12   2  13      132.89      138.90     20.88 o 
 -11   2  13       39.94       53.61     15.58 o 
 -10   2  13        5.51       13.14     15.83 o 
  -9   2  13        0.90        1.14     19.27 o 
  -8   2  13       34.92       16.47     18.31 o 
  -7   2  13      451.03      489.85     21.39 o 
  -6   2  13      274.95      261.18     20.69 o 
  -5   2  13      258.94      262.95     14.09 o 
  -4   2  13      599.84      614.94     21.84 o 
  -3   2  13        3.91        2.20     12.91 o 
  -2   2  13      380.69      370.43     21.05 o 
  -1   2  13      450.61      458.25     16.36 o 
   0   2  13      648.43      644.83     18.52 o 
   1   2  13      452.78      464.56     16.93 o 
   2   2  13       37.07       33.19     27.15 o 
   3   2  13       37.12       37.83     23.07 o 
   4   2  13       16.78       16.12     22.71 o 
   5   2  13        7.09        3.74     23.51 o 
   6   2  13        1.05       14.15     20.17 o 
   7   2  13       44.08       60.65     20.40 o 
   8   2  13       41.15       57.60     26.84 o 
 -14   3  13       20.79       16.49     25.76 o 
 -13   3  13      275.31      256.26     18.90 o 
 -12   3  13       43.82       28.46     15.35 o 
 -11   3  13      155.57      125.21     16.00 o 
 -10   3  13      185.78      187.49     16.45 o 
  -9   3  13      176.98      171.30     14.79 o 
  -8   3  13      112.02       98.71     16.22 o 
  -7   3  13       13.13       24.35     13.74 o 
  -6   3  13      410.09      387.34     15.66 o 
  -5   3  13        2.07        3.37     14.08 o 
  -4   3  13       11.61       18.98     21.08 o 
  -3   3  13        6.12        1.64     17.23 o 
  -2   3  13       39.41       53.34     14.44 o 
  -1   3  13       87.14       84.63     12.12 o 
   0   3  13        8.66        0.00     12.88 o 
   1   3  13      216.72      229.95     15.91 o 
   2   3  13       37.01       24.86     15.54 o 
   3   3  13       10.97       13.71     31.80 o 
   4   3  13       24.68       27.86     32.44 o 
   5   3  13        4.70       12.46     22.46 o 
   6   3  13        3.91       15.64     22.71 o 
   7   3  13        2.42        5.65     22.19 o 
 -12   4  13      108.88       94.47     19.48 o 
 -11   4  13       22.23       10.96     16.77 o 
 -10   4  13        0.28        6.00     15.11 o 
  -9   4  13       13.86       12.16     15.27 o 
  -8   4  13        0.85        6.42     15.84 o 
  -7   4  13       23.23       20.56     15.48 o 
  -6   4  13       22.40       22.28     15.35 o 
  -5   4  13        0.47        0.00     31.69 o 
  -4   4  13       56.96       58.90     21.09 o 
  -3   4  13       75.70       55.90     15.15 o 
  -2   4  13        1.46       14.30     17.47 o 
  -1   4  13       53.03       57.99     18.49 o 
   0   4  13        2.10        8.60     17.74 o 
   1   4  13      267.46      299.86     17.88 o 
   2   4  13      150.13      157.44     18.80 o 
   3   4  13       15.46       21.88     15.48 o 
   4   4  13        3.00        9.78     20.49 o 
   5   4  13        6.56        1.34     23.30 o 
  -9   5  13        5.85        7.76     20.45 o 
  -8   5  13        9.13       11.10     18.15 o 
  -7   5  13       31.51       29.28     20.82 o 
  -6   5  13       81.66       86.39     21.41 o 
  -5   5  13       41.00       47.98     21.44 o 
  -4   5  13        0.33        9.47     23.63 o 
  -3   5  13       36.89       47.14     19.82 o 
  -2   5  13        1.04       14.19     19.62 o 
  -1   5  13       14.65       15.21     18.85 o 
   0   5  13        0.28        0.00     19.59 o 
   1   5  13        0.90        2.79     23.14 o 
   2   5  13        2.25        0.00     23.50 o 
 -16   0  14        9.81       12.94     43.91 o 
 -14   0  14       26.90       24.53     39.94 o 
 -12   0  14       58.93       62.94     38.98 o 
 -10   0  14      551.53      527.76     51.37 o 
  -8   0  14      631.64      615.59     40.57 o 
  -6   0  14        9.10       16.90     26.13 o 
  -4   0  14       63.37       25.78     44.95 o 
  -2   0  14        0.35        0.00     41.35 o 
   0   0  14      308.27      358.03     48.85 o 
   2   0  14       69.43       92.17     43.89 o 
   4   0  14      425.48      446.94     48.59 o 
   6   0  14       99.35       73.76     49.36 o 
   8   0  14        0.05       21.90     33.45 o 
 -16   1  14        1.32       12.59     26.75 o 
 -15   1  14       34.66       30.47     26.49 o 
 -14   1  14        9.21       12.19     37.83 o 
 -13   1  14       57.56       30.22     26.20 o 
 -12   1  14       14.65        8.06     19.23 o 
 -11   1  14       10.29       20.17     22.15 o 
 -10   1  14       51.97       50.46     20.49 o 
  -9   1  14       94.13       76.46     26.34 o 
  -8   1  14        6.07        7.90     24.91 o 
  -7   1  14       19.73       36.91     23.11 o 
  -6   1  14       81.58       65.22     23.39 o 
  -5   1  14       83.77       98.04     19.83 o 
  -4   1  14       87.51       94.52     26.87 o 
  -3   1  14      171.31      168.77     19.50 o 
  -2   1  14       18.46       14.19     18.36 o 
  -1   1  14       89.53       84.48     18.14 o 
   0   1  14      206.67      199.33     18.74 o 
   1   1  14       80.96       83.36     30.92 o 
   2   1  14        1.77        1.45     30.33 o 
   3   1  14       31.06       28.61     29.82 o 
   4   1  14      107.16       88.10     31.50 o 
   5   1  14      107.97      103.11     33.06 o 
   6   1  14        7.03        0.00     33.40 o 
   7   1  14        3.14       23.19     26.42 o 
   8   1  14        4.26        1.21     22.51 o 
 -15   2  14        5.42        9.18     27.93 o 
 -14   2  14      128.93      111.21     31.56 o 
 -13   2  14      182.01      189.84     22.29 o 
 -12   2  14       55.02       36.50     19.87 o 
 -11   2  14      210.84      203.01     22.22 o 
 -10   2  14       53.87       55.95     19.13 o 
  -9   2  14        3.79        5.04     18.53 o 
  -8   2  14       98.81       98.74     18.64 o 
  -7   2  14       90.63       71.44     19.95 o 
  -6   2  14       42.85       43.49     16.56 o 
  -5   2  14        6.44        6.46     18.27 o 
  -4   2  14       23.52       19.33     18.80 o 
  -3   2  14      143.92      153.80     20.58 o 
  -2   2  14       38.81       46.60     18.70 o 
  -1   2  14      545.08      536.21     24.13 o 
   0   2  14      693.08      706.38     25.25 o 
   1   2  14       10.06        9.80     18.92 o 
   2   2  14       40.23       32.33     28.00 o 
   3   2  14       83.46      108.16     30.51 o 
   4   2  14        2.89       12.35     24.18 o 
   5   2  14       47.26       79.18     24.87 o 
   6   2  14       14.91       13.89     20.43 o 
   7   2  14       12.88        8.24     21.54 o 
 -14   3  14       12.85       23.67     29.07 o 
 -13   3  14        1.13       10.59     18.90 o 
 -12   3  14      114.12      114.44     18.70 o 
 -11   3  14       28.06       28.59     15.93 o 
 -10   3  14      130.59      134.54     15.78 o 
  -9   3  14        0.03        5.50     15.75 o 
  -8   3  14       97.02       81.30     14.61 o 
  -7   3  14       65.13       56.55     14.26 o 
  -6   3  14       74.20       65.26     19.41 o 
  -5   3  14       16.18       20.41     21.51 o 
  -4   3  14      154.47      176.50     19.70 o 
  -3   3  14       53.97       47.31     17.84 o 
  -2   3  14       91.75      110.40     15.04 o 
  -1   3  14        1.94        3.17     14.19 o 
   0   3  14        0.38        7.80     14.22 o 
   1   3  14       86.74      102.02     18.77 o 
   2   3  14        4.96        7.51     30.34 o 
   3   3  14       24.23       44.11     30.99 o 
   4   3  14        1.34       11.33     37.50 o 
   5   3  14        1.14       13.86     30.05 o 
   6   3  14        0.50        0.00     24.93 o 
 -12   4  14       40.89       25.28     16.29 o 
 -11   4  14       72.53       79.49     15.85 o 
 -10   4  14        9.00        3.43     14.81 o 
  -9   4  14        4.68        7.44     15.98 o 
  -8   4  14        0.52        5.25     16.63 o 
  -7   4  14       65.60       68.61     19.46 o 
  -6   4  14       84.35       61.49     20.56 o 
  -5   4  14       26.52       27.09     22.52 o 
  -4   4  14       25.76       27.98     17.81 o 
  -3   4  14        2.53        0.00     31.47 o 
  -2   4  14       17.84       15.43     18.48 o 
  -1   4  14        6.80        0.00     17.93 o 
   0   4  14      180.67      197.08     19.39 o 
   1   4  14      448.80      486.42     22.74 o 
   2   4  14        0.20        6.39     24.11 o 
   3   4  14        5.00       12.07     18.26 o 
   4   4  14       38.91       34.69     19.51 o 
  -8   5  14        9.97       19.75     24.02 o 
  -7   5  14        0.07        3.25     25.72 o 
  -6   5  14       12.62        9.14     23.43 o 
  -5   5  14        0.00       11.72     23.71 o 
  -4   5  14        0.00       17.42     31.16 o 
  -3   5  14        0.04       17.89     20.21 o 
  -2   5  14        0.01        6.47     19.74 o 
  -1   5  14       40.45       52.07     20.86 o 
   0   5  14       47.96       34.18     20.73 o 
 -15   0  15      150.71      141.10     37.61 o 
 -13   0  15        4.30       18.35     38.16 o 
 -11   0  15        6.61        9.99     40.47 o 
  -9   0  15      201.80      194.82     39.57 o 
  -7   0  15       11.49       28.34     27.62 o 
  -5   0  15       32.54       38.28     45.96 o 
  -3   0  15        0.62        0.86     43.43 o 
  -1   0  15      109.69      132.13     43.68 o 
   1   0  15       21.25       24.12     41.44 o 
   3   0  15      110.36       53.81     46.80 o 
   5   0  15       14.98       26.76     42.63 o 
   7   0  15        2.33       11.08     31.02 o 
 -15   1  15       20.99       36.15     29.53 o 
 -14   1  15        0.96        6.07     29.25 o 
 -13   1  15      116.11      123.88     28.92 o 
 -12   1  15       71.19       63.30     21.17 o 
 -11   1  15        2.98        0.00     20.93 o 
 -10   1  15       19.32       12.05     26.22 o 
  -9   1  15        1.84       10.07     25.88 o 
  -8   1  15        6.89        4.45     23.40 o 
  -7   1  15       15.24       10.01     22.09 o 
  -6   1  15       95.68       74.05     21.18 o 
  -5   1  15       52.14       40.21     28.35 o 
  -4   1  15      193.13      196.89     20.48 o 
  -3   1  15      459.40      438.34     23.28 o 
  -2   1  15      103.46      106.60     19.52 o 
  -1   1  15       43.93       54.11     17.50 o 
   0   1  15       71.74       86.95     32.89 o 
   1   1  15      133.39      141.51     30.04 o 
   2   1  15       50.74       63.32     33.25 o 
   3   1  15       56.50       42.58     30.14 o 
   4   1  15        0.17        1.53     30.03 o 
   5   1  15        9.26       14.75     32.37 o 
   6   1  15       33.73       55.47     35.36 o 
   7   1  15       12.58        6.70     28.18 o 
 -14   2  15       32.51       41.80     26.52 o 
 -13   2  15       98.90      103.31     20.81 o 
 -12   2  15       36.64       36.52     20.64 o 
 -11   2  15       46.47       35.77     20.62 o 
 -10   2  15       13.17        8.57     18.37 o 
  -9   2  15       24.28       27.02     18.91 o 
  -8   2  15       14.62        3.10     19.24 o 
  -7   2  15        0.01       15.90     18.70 o 
  -6   2  15      104.87      102.95     17.63 o 
  -5   2  15      201.55      219.55     20.64 o 
  -4   2  15      113.62       87.79     19.00 o 
  -3   2  15      105.96      109.75     19.93 o 
  -2   2  15      123.71      116.41     19.45 o 
  -1   2  15       68.77       47.88     20.21 o 
   0   2  15       25.08       22.37     29.49 o 
   1   2  15        4.55        0.00     29.19 o 
   2   2  15       23.63       15.74     28.87 o 
   3   2  15        0.14       11.85     27.72 o 
   4   2  15       31.36       18.16     24.63 o 
   5   2  15        0.77        0.02     25.43 o 
   6   2  15       17.07       34.72     25.85 o 
 -13   3  15       15.00       14.68     19.55 o 
 -12   3  15        0.42        7.10     18.80 o 
 -11   3  15        4.14       10.46     20.85 o 
 -10   3  15        5.83        8.64     16.48 o 
  -9   3  15        4.34        0.00     21.55 o 
  -8   3  15        1.96        0.00     16.59 o 
  -7   3  15       41.56       39.69     17.62 o 
  -6   3  15       76.92       51.86     19.09 o 
  -5   3  15      243.36      256.42     21.19 o 
  -4   3  15        4.08       16.35     18.46 o 
  -3   3  15       47.77       42.68     18.53 o 
  -2   3  15        0.61        9.19     24.62 o 
  -1   3  15        0.52       10.27     18.59 o 
   0   3  15       91.44      108.75     20.02 o 
   1   3  15       16.93        5.96     23.53 o 
   2   3  15        1.52        0.00     30.44 o 
   3   3  15       69.39      113.12     35.84 o 
   4   3  15       65.20       60.00     33.72 o 
   5   3  15        6.63        4.92     27.25 o 
 -11   4  15       30.29       20.59     16.97 o 
 -10   4  15        0.05       11.48     20.25 o 
  -9   4  15        1.02        0.00     23.17 o 
  -8   4  15        8.73       14.82     19.96 o 
  -7   4  15       16.15       20.27     19.39 o 
  -6   4  15       14.65       18.41     21.83 o 
  -5   4  15        8.50       19.51     19.36 o 
  -4   4  15        9.85       11.01     18.47 o 
  -3   4  15       20.76       16.67     22.93 o 
  -2   4  15       12.43       21.72     18.74 o 
  -1   4  15        0.11        0.00     19.88 o 
   0   4  15       69.78       91.81     23.67 o 
   1   4  15      111.28      122.29     34.56 o 
   2   4  15       59.10       70.92     34.12 o 
  -6   5  15        0.18       21.26     24.88 o 
  -5   5  15        0.05        3.65     23.02 o 
  -4   5  15        2.26        0.40     26.34 o 
  -3   5  15        0.19        6.37     26.90 o 
 -14   0  16        3.61       31.04     36.47 o 
 -12   0  16      163.22      151.48     41.95 o 
 -10   0  16      174.54      187.92     40.37 o 
  -8   0  16       12.42        4.40     26.95 o 
  -6   0  16        2.48        3.33     31.01 o 
  -4   0  16        2.75        0.00     46.96 o 
  -2   0  16       39.27       51.47     46.73 o 
   0   0  16        1.44        0.00     46.51 o 
   2   0  16      736.88      759.48     56.86 o 
   4   0  16        4.24        6.39     41.73 o 
   6   0  16        0.38       19.55     51.72 o 
 -15   1  16       39.47       37.27     28.34 o 
 -14   1  16        1.84       14.64     28.71 o 
 -13   1  16        8.92       10.83     20.95 o 
 -12   1  16        0.00        8.86     25.45 o 
 -11   1  16        9.86       20.37     22.46 o 
 -10   1  16      167.37      141.58     29.62 o 
  -9   1  16       18.27       15.46     22.45 o 
  -8   1  16       34.45       40.68     22.04 o 
  -7   1  16       49.37       31.58     22.15 o 
  -6   1  16        0.06        9.90     24.19 o 
  -5   1  16        8.48        6.06     27.96 o 
  -4   1  16        5.21       12.37     19.54 o 
  -3   1  16      952.81      955.89     27.43 o 
  -2   1  16      292.57      335.10     35.45 o 
  -1   1  16       65.21       81.95     29.53 o 
   0   1  16      103.58       97.77     32.18 o 
   1   1  16        1.75        0.00     31.35 o 
   2   1  16       59.42       54.95     33.86 o 
   3   1  16       72.79       61.58     35.19 o 
   4   1  16       83.45       53.65     35.51 o 
   5   1  16        0.80       14.84     43.69 o 
 -14   2  16        0.03        0.53     29.28 o 
 -13   2  16        0.03       13.23     25.24 o 
 -12   2  16       42.60       31.49     19.87 o 
 -11   2  16        1.51        7.66     23.11 o 
 -10   2  16       23.80       23.58     20.14 o 
  -9   2  16       13.43        6.91     20.25 o 
  -8   2  16        1.21        0.00     20.40 o 
  -7   2  16       22.61       22.80     17.04 o 
  -6   2  16       13.79        5.30     17.35 o 
  -5   2  16        0.05        5.76     21.73 o 
  -4   2  16      283.71      320.30     23.25 o 
  -3   2  16        1.01        6.87     19.63 o 
  -2   2  16        0.32        0.00     19.63 o 
  -1   2  16        8.35       39.63     31.88 o 
   0   2  16        9.15        0.00     30.01 o 
   1   2  16       34.43       35.87     31.89 o 
   2   2  16       48.49       64.83     33.09 o 
   3   2  16        5.33        6.13     28.67 o 
   4   2  16        0.36       10.78     25.24 o 
   5   2  16        0.37       22.76     36.87 o 
 -12   3  16        0.38        1.25     22.18 o 
 -11   3  16       62.21       57.53     17.33 o 
 -10   3  16        0.13       11.66     16.91 o 
  -9   3  16       57.21       62.80     17.94 o 
  -8   3  16       24.06       32.61     16.25 o 
  -7   3  16       26.19       22.89     19.32 o 
  -6   3  16       45.42       40.79     22.04 o 
  -5   3  16       11.86       21.33     18.29 o 
  -4   3  16       57.79       45.09     18.83 o 
  -3   3  16       17.34       27.72     18.56 o 
  -2   3  16       37.54       41.76     18.90 o 
  -1   3  16       10.76       11.90     19.75 o 
   0   3  16       14.73       14.41     24.41 o 
   1   3  16       12.39       21.88     30.99 o 
   2   3  16       10.45        6.15     47.32 o 
   3   3  16        0.15        0.00     33.31 o 
 -10   4  16        3.72       22.31     19.50 o 
  -9   4  16        0.01       14.39     20.59 o 
  -8   4  16        6.01       14.30     21.38 o 
  -7   4  16        0.57        2.02     24.07 o 
  -6   4  16        2.70       11.36     44.53 o 
  -5   4  16        0.27        5.87     20.57 o 
  -4   4  16       11.86        7.46     22.94 o 
  -3   4  16       11.57        8.77     23.46 o 
  -2   4  16       74.45      103.46     25.88 o 
  -1   4  16        4.08        9.26     33.55 o 
   1   4  16       52.51       88.86     36.55 o 
 -13   0  17        3.69       24.44     40.02 o 
 -11   0  17       89.83      114.41     38.92 o 
  -9   0  17      129.34      122.26     38.74 o 
  -7   0  17       83.32       96.39     31.12 o 
  -5   0  17      213.47      187.24     50.95 o 
  -3   0  17      611.25      586.92     52.38 o 
  -1   0  17       47.84       37.17     42.53 o 
   1   0  17        3.17        0.00     47.35 o 
   3   0  17       65.72       80.69     47.20 o 
 -14   1  17       14.26       46.34     30.18 o 
 -13   1  17       24.03       32.85     22.20 o 
 -12   1  17        0.43       12.65     40.73 o 
 -11   1  17        7.59        9.16     23.06 o 
 -10   1  17       10.97        3.58     23.05 o 
  -9   1  17        2.36        6.72     42.18 o 
  -8   1  17        0.02        0.00     23.33 o 
  -7   1  17       49.84       46.78     20.55 o 
  -6   1  17       85.43       80.12     29.28 o 
  -5   1  17        1.15       19.70     19.99 o 
  -4   1  17       45.87       54.40     20.40 o 
  -3   1  17      380.15      364.19     41.36 o 
  -2   1  17      296.50      273.53     34.57 o 
  -1   1  17       15.60       27.13     33.77 o 
   0   1  17       20.00       25.14     34.40 o 
   1   1  17       70.29       75.95     34.21 o 
   2   1  17        1.12       10.06     32.47 o 
   3   1  17       11.52       25.92     32.18 o 
   4   1  17        6.40        4.06     31.28 o 
 -13   2  17        0.78       13.25     21.28 o 
 -12   2  17       10.78       22.37     20.80 o 
 -11   2  17       33.59       22.03     19.80 o 
 -10   2  17        0.74        5.48     21.65 o 
  -9   2  17       49.31       57.31     21.02 o 
  -8   2  17       18.94       16.78     21.49 o 
  -7   2  17        7.77       12.96     18.24 o 
  -6   2  17        7.15        3.41     20.15 o 
  -5   2  17        1.42        3.25     20.28 o 
  -4   2  17       45.91       44.38     20.46 o 
  -3   2  17        2.01       15.76     20.34 o 
  -2   2  17       38.79       37.10     32.41 o 
  -1   2  17       44.30       55.57     33.98 o 
   0   2  17        3.18       23.34     54.25 o 
   1   2  17        2.44        0.00     32.00 o 
   2   2  17        0.04        0.00     30.98 o 
   3   2  17       11.07       31.75     26.98 o 
 -12   3  17        7.40       14.77     25.00 o 
 -11   3  17        0.40        8.44     17.45 o 
 -10   3  17       22.74       22.37     17.14 o 
  -9   3  17       17.61       24.13     20.10 o 
  -8   3  17        0.62       12.21     20.58 o 
  -7   3  17       26.97       27.06     24.09 o 
  -6   3  17        3.22        8.33     19.87 o 
  -5   3  17       19.27       24.81     20.27 o 
  -4   3  17        0.33        8.93     21.60 o 
  -3   3  17       27.35       21.43     19.10 o 
  -2   3  17       14.25       22.17     20.13 o 
  -1   3  17        8.89       12.01     26.28 o 
   0   3  17       35.01       51.79     35.15 o 
   1   3  17        0.73        0.00     34.34 o 
   2   3  17       16.26       43.24     36.59 o 
  -8   4  17        2.73        4.25     25.68 o 
  -7   4  17        0.29        4.98     22.04 o 
  -6   4  17        3.46        7.36     22.80 o 
  -5   4  17        8.29       16.15     20.52 o 
  -4   4  17       35.15       32.03     25.87 o 
  -3   4  17       13.20       12.25     25.81 o 
  -2   4  17       63.66       57.75     26.81 o 
 -12   0  18        1.09        6.18     43.13 o 
 -10   0  18        0.51        0.00     35.36 o 
  -8   0  18        4.24        0.00     30.14 o 
  -6   0  18      174.88      173.90     47.13 o 
  -4   0  18      157.13      218.17     48.01 o 
  -2   0  18       90.62      111.81     51.41 o 
   0   0  18       88.11       51.07     45.02 o 
   2   0  18        6.15       24.67     50.13 o 
 -13   1  18       18.79       19.42     22.57 o 
 -12   1  18        0.64        1.87     27.78 o 
 -11   1  18        8.51       12.19     22.21 o 
 -10   1  18        1.07        2.16     34.27 o 
  -9   1  18       42.61       40.19     25.79 o 
  -8   1  18        0.12        5.04     23.53 o 
  -7   1  18        7.26        7.18     26.78 o 
  -6   1  18       15.18       15.53     34.79 o 
  -5   1  18        0.42       22.35     28.33 o 
  -4   1  18      118.27      113.83     33.07 o 
  -3   1  18      111.93       96.72     35.71 o 
  -2   1  18       63.81       39.80     32.93 o 
  -1   1  18        0.30        4.54     34.98 o 
   0   1  18       56.72       50.69     33.88 o 
   1   1  18        9.99        8.49     32.07 o 
   2   1  18       41.15       42.88     35.70 o 
   3   1  18       10.60       10.12     36.02 o 
 -12   2  18       10.30       13.71     20.28 o 
 -11   2  18       24.70       30.60     20.67 o 
 -10   2  18       21.48        9.61     21.38 o 
  -9   2  18       53.12       50.37     21.17 o 
  -8   2  18       11.03       10.35     18.25 o 
  -7   2  18       62.08       46.15     21.02 o 
  -6   2  18       22.91       34.84     20.52 o 
  -5   2  18       17.93       16.83     20.00 o 
  -4   2  18        0.48        0.00     32.59 o 
  -3   2  18       16.15        6.04     32.49 o 
  -2   2  18        3.00       17.41     33.14 o 
  -1   2  18        0.42       12.13     34.22 o 
   0   2  18       80.44       82.90     34.83 o 
   1   2  18       15.16       13.57     32.16 o 
   2   2  18       20.32       35.44     27.75 o 
 -10   3  18       31.75       28.61     17.90 o 
  -9   3  18       11.51       19.41     17.57 o 
  -8   3  18      111.64      121.78     22.45 o 
  -7   3  18        1.48        8.17     19.53 o 
  -6   3  18        0.44        0.00     21.38 o 
  -5   3  18        0.35        0.00     19.77 o 
  -4   3  18        0.20        1.94     22.92 o 
  -3   3  18        2.95        2.53     20.96 o 
  -2   3  18        1.26        4.52     27.71 o 
  -1   3  18       12.96       17.88     25.51 o 
   0   3  18        0.59       14.43     37.75 o 
 -11   0  19       34.63       69.89     36.47 o 
  -9   0  19       22.53        6.26     35.11 o 
  -7   0  19        0.17        0.00     47.45 o 
  -5   0  19      311.46      325.47     51.49 o 
  -3   0  19        0.18        2.83     44.31 o 
  -1   0  19        0.03       13.26     50.65 o 
   1   0  19       34.91       28.13     52.35 o 
 -12   1  19        0.76        0.00     22.08 o 
 -11   1  19        0.49        0.00     26.00 o 
 -10   1  19        1.20        9.89     23.11 o 
  -9   1  19        0.43        0.00     27.06 o 
  -8   1  19       16.05       34.82     25.53 o 
  -7   1  19       57.03       64.23     34.21 o 
  -6   1  19      152.18      145.10     24.38 o 
  -5   1  19        7.29        3.59     32.08 o 
  -4   1  19       13.01       23.21     35.33 o 
  -3   1  19        0.60        2.51     36.51 o 
  -2   1  19        0.40        3.98     33.08 o 
  -1   1  19       37.04       44.79     34.19 o 
   0   1  19       59.24       48.79     32.90 o 
   1   1  19       15.52       29.40     35.00 o 
 -11   2  19       16.71       15.67     22.52 o 
 -10   2  19        6.34       14.56     21.76 o 
  -9   2  19        8.64       18.66     21.59 o 
  -8   2  19        8.68       18.65     18.90 o 
  -7   2  19        4.94        1.79     20.97 o 
  -6   2  19       28.56       28.93     21.02 o 
  -5   2  19       11.88        0.46     23.16 o 
  -4   2  19        5.64       20.89     33.39 o 
  -3   2  19       19.69       20.39     32.80 o 
  -2   2  19        0.33        5.88     47.29 o 
  -1   2  19       56.54       55.07     36.71 o 
   0   2  19        0.83        0.00     35.96 o 
  -8   3  19        9.64       19.54     24.64 o 
  -7   3  19       62.40       61.14     22.86 o 
  -6   3  19        0.00       13.37     20.17 o 
  -5   3  19        0.02       10.71     22.24 o 
  -4   3  19        0.06       11.69     25.20 o 
  -3   3  19        6.14       12.61     32.47 o 
 -10   0  20       14.99       39.44     31.93 o 
  -8   0  20       43.80       26.64     45.00 o 
  -6   0  20      771.44      787.99     65.34 o 
  -4   0  20       48.41       14.60     46.55 o 
  -2   0  20        2.90        0.00     48.51 o 
 -11   1  20        0.06        9.46     25.43 o 
 -10   1  20        0.03        2.46     21.41 o 
  -9   1  20        0.63       11.66     31.10 o 
  -8   1  20       18.85        8.27     31.77 o 
  -7   1  20       29.04       60.44     24.17 o 
  -6   1  20        0.00       12.89     35.11 o 
  -5   1  20       49.73       41.63     35.08 o 
  -4   1  20       14.86       34.73     37.82 o 
  -2   1  20        1.42        5.66     46.75 o 
  -1   1  20       53.14       74.29     35.13 o 
  -9   2  20        5.52        9.70     21.58 o 
  -8   2  20        4.75        4.54     27.99 o 
  -7   2  20        5.70        6.44     22.67 o 
  -6   2  20        0.02        7.05     36.09 o 
  -5   2  20        0.62        6.13     28.53 o 
  -4   2  20        1.24       11.46     28.16 o 
  -3   2  20        1.60        9.07     33.88 o 
  -9   0  21       36.50       53.85     58.97 o 
  -7   0  21      270.02      294.61     61.30 o 
  -5   0  21      195.30      162.93     58.88 o 
  -3   0  21       61.29       54.78     52.34 o 
  -8   1  21        2.32        4.60     38.57 o 
  -7   1  21        3.05       19.49     35.85 o 
  -6   1  21       45.30       29.41     39.90 o 
  -5   1  21        4.76        9.63     34.37 o 
  -4   1  21       11.09       26.32     49.60 o 
                                                 
